# Supplementary material for: Identification of Altered Developmental Pathways in Human Juvenile HD iPSC With 71Q and 109Q Using Transcriptome Profiling
Source: Front Cell Neurosci. 2019 Jan 18;12:528. doi: 10.3389/fncel.2018.00528 (PMC6345698; doi:10.3389/fncel.2018.00528)
Supplement: Table S1 — A list of primers used for qPCR validation of RNA-seq results. All primer pairs were designed in Primer3Plus web program. [file Table_1.XLSX]

## Sheet: Arkusz1
Symbol	Forward primer sequence	Reverse primer sequence	Exons	Product size	Genomic size	Tm	Transcript sequence
OTOGL	CCCAACATGGCACTGTGAA	CATCCACAATCACTCTGGAAGTT	50-52	105 bp	7778 bp	61	ENST00000458043.6
TRIM69i	AGAATAGCGATCCGGGGAGA	TGGGTCCAGTCCTGTCTTCA	1\2	156 bp	1966 bp	60	ENST00000560141.2
CNTNAP3B	GTGGGACACCTTCTCCTGTG	TGGGCTTCACAAGACTGCTC	1\12	90 bp	3645 bp	60	ENST00000377561.6
MEIOB	GGAACTGCATGACAGCAACT	TTTATTTTCTCGTATAAAATTCAGCAG	9\10	101 bp	8176 bp	58.5	ENST00000412554.6
C3	AACAACAACGAGAAAGACATGG	TGTAGGTTCATGTAGTTGGCTT	27\28	149 bp	3875 bp	59	ENST00000245907.10
ZFP30	GGATGGTTGTGAGGGATGAG	CATTTCATAAATATCCTTTCCTTGAA	5\6	98 bp	7057 bp	59.5	ENST00000351218.6
PARP12	CTCTTAGCCAGGAGGAGGGT	ATCGATACGGCAAATGGAAA	4\5	105 bp	7759 bp	60	ENST00000263549.7
XDH	AGGTGGACCACTTCAGCAAT	CCGGATGTTGGGGATTTTAT	24\25	107 bp	14041 bp	60	ENST00000379416.3
WDR72	TTAAGCCGGTCCGAAAAGCT	CACGTCTTGGAAGTTTGCCG	1\2	112 bp	17679 bp	60	ENST00000567224.1
NAP1L4	TGAGATTGTGGACTGTGACGG	ACAGTGCCTCGACCCTTATG	9\10	105 bp	1330 bp	60	ENST00000380542.8
C1orf43	ACGCCTTTCAAGGGTGTACG	CAAAGACCCCTGTCCCATAGC	4\5	85 bp	2247 bp	60.5	ENST00000350592.7
CDKN1A	ACTCTCAGGGTCGAAAACGG	CTTCCTGTGGGCGGATTAGG	2\3	104 bp	1408 bp	60	ENSG00000124762
COG5	AACTGGGATTGAGTCGTTGGA	AGTCCGGGCAACTATCTTATTGT	3\4	127 bp	2289 bp	61	ENSG00000164597
GAPDH	TGCACCACCAACTGCTTAGC	GGCATGGACTGTGGTCATGAG	7\8	87 bp	280 bp	61	ENSG00000111640
HIST1H3C	CTACCTGGTGGGACTCTTCG	AGGAAGAAACGGGCAGACTT	1\1	133 bp	133 bp	59	ENSG00000278272
PDGFB	TCCTGTCTCTCTGCTGCTACC	CAGCAGGCGTTGGAGATCAT	1\2	122 bp	2284 bp	60.5	ENSG00000100311
PHLDA3	TTCCTTCATGCTACCCACCA	CTCGTCCATTCCTTCAGCTC	1\2	147 bp	2309 bp	60.5	ENSG00000174307
PIWIL2	CACTCCTGGAACTGTGGTAGA	CTCAGGTTTGCGGTGTTGAGA	21\22	135 bp	2297 bp	60	ENSG00000197181
RIPOR2	GAGGCTGTGACGCTTTACTT	TTTCTGGAGCTGGAGGTTTG	20\21	111 bp	6711 bp	60	ENSG00000111913
TP53	GCTTTCCACGACGGTGAC	GCTCGACGCTAGGATCTGAC	1\2	97 bp	10851 bp	60	ENSG00000141510
TRIM22	AACCTGGCAGCAGCTACAGA	TGACGTCAATCACATCCTGC	4\5	124 bp	8712 bp	61	ENSG00000132274
