# Supplementary material for: Identification of Altered Developmental Pathways in Human Juvenile HD iPSC With 71Q and 109Q Using Transcriptome Profiling
Source: Front Cell Neurosci. 2019 Jan 18;12:528. doi: 10.3389/fncel.2018.00528 (PMC6345698; doi:10.3389/fncel.2018.00528)
Supplement: Table S4 — Data from proteomic analysis. [file Table_4.XLSX]

## Sheet: Proteomic data analysis
HD109Q_ND42222	HD109Q_ND42223	HD71Q_ND42228	HD71Q_ND42229	HD71Q_ND42230	WT_ND41658	WT_ND42245
HD_109	HD_109	HD_71	HD_71	HD_71	WT	WT	ANOVA Significant	Peptides	Razor + unique peptides	Unique peptides	Score	MS/MS Count	ANOVA p value	Protein names	Gene names
26.7935	26.7369	27.2581	27.3109	27.2472	28.1582	28.3996	+	11	11	11	87.436	28	0.000185023	40S ribosomal protein S18	RPS18
23.8552	23.8384	27.2333	26.4379	26.7913	27.3815	27.087	+	5	5	5	259.63	17	0.000608197	60S ribosomal protein L38	RPL38
24.3108	23.3809	26.9096	26.1727	26.2858	28.3604	28.8912	+	11	11	11	123.43	34	0.00139063	40S ribosomal protein S13	RPS13
30.0352	30.3146	29.7029	29.8625	29.6501	28.9761	28.934	+	21	19	19	323.31	95	0.00161016	14-3-3 protein epsilon	HEL2;YWHAE;YWHAE/FAM22B fusion;YWHAE/FAM22A fusion
27.7904	27.6275	27.1504	27.2649	27.1173	26.6499	26.826	+	9	8	8	40.954	31	0.00170544	Elongation factor 1-beta	EEF1B2;LOC392793
26.0217	26.2352	27.1082	27.0309	26.7943	28.4182	27.9007	+	11	11	11	246.33	34	0.00230068	60S ribosomal protein L6	RPL6
27.2178	27.1001	28.7474	28.3184	28.1891	28.9442	29.0069	+	4	4	2	323.31	20	0.00237014	60S acidic ribosomal protein P1	RPLP1
23.5961	23.7373	24.6344	24.7422	24.6522	24.7762	25.2014	+	6	6	6	57.223	8	0.00269196	FACT complex subunit SSRP1	SSRP1
26.147	25.9341	23.8603	22.9192	23.6273	25.1655	25.2889	+	9	9	9	37.098	19	0.00307736	Chloride intracellular channel protein;Chloride intracellular channel protein 1	CLIC1
25.7999	26.2803	26.9437	26.7856	26.9654	27.616	27.9671	+	17	17	17	323.31	43	0.00361628	Rab GDP dissociation inhibitor beta	GDI2
24.5955	24.5054	26.4225	25.9838	25.7517	26.7847	27.4321	+	4	4	4	23.39	12	0.00396895	Prostaglandin E synthase 3	PTGES3
26.2006	26.1345	26.5121	26.4117	26.4274	27.245	27.7626	+	15	15	15	272.14	50	0.0042329	Prohibitin-2	PHB2
23.6296	24.5808	25.8702	25.2607	25.5584	27.0408	27.4101	+	10	10	10	73.625	18	0.00456008	Calnexin	CANX
28.3489	28.156	28.9636	28.5535	28.9646	29.5655	29.504	+	33	32	32	323.31	98	0.00554322	Endoplasmin	TRA1;HEL-S-125m;HSP90B1
24.1932	24.2165	26.4772	27.0393	27.2483	27.253	26.2223	+	5	5	5	178.54	11	0.00610593	Complement component 1 Q subcomponent-binding protein, mitochondrial	C1QBP
24.6315	24.0742	27.6825	26.5476	26.903	28.0525	29.4008	+	15	15	15	296.77	72	0.00665628	40S ribosomal protein S19	RPS19
26.2876	25.8641	27.3929	26.6228	27.436	28.3227	28.4855	+	9	9	9	95.615	30	0.00767011	60S ribosomal protein L10a;Ribosomal protein	RPL10A
24.5284	24.5831	26.4164	25.791	26.7227	26.8491	27.5729	+	13	13	13	55.514	40	0.00782421	Importin subunit beta-1	KPNB1
25.5145	25.4786	24.947	25.052	24.7886	26.0991	25.7	+	5	5	5	49.46	14	0.00799774	Small nuclear ribonucleoprotein-associated protein;Small nuclear ribonucleoprotein-associated protein N;Small nuclear ribonucleoprotein-associated proteins B and B	SNRPN;SNRPB
27.591	28.4865	26.0633	26.084	25.852	26.228	25.5857	+	5	5	5	29.035	37	0.0088434	60S ribosomal protein L29	RPL29
26.0132	26.1291	27.9864	27.2998	27.3185	27.7541	28.2608	+	21	21	11	323.31	41	0.00914912	Alpha-actinin-4	ACTN4
25.212	25.474	25.9273	26.1026	25.7527	26.3707	26.2401	+	6	6	6	181.11	23	0.0098454	Nascent polypeptide-associated complex subunit alpha;Nascent polypeptide-associated complex subunit alpha, muscle-specific form	NACA;hCG_2016482
25.6469	24.7345	26.6661	26.0604	26.0819	27.6766	28.4603	+	11	11	11	116.16	32	0.0102834	60S ribosomal protein L17	RPL17;hCG_24487;RPL17-C18orf32
29.0344	28.9925	27.4028	28.0019	27.982	28.6438	28.6817	+	14	9	9	180.68	66	0.0110433	Histone H1.5	HIST1H1B
27.9389	27.8863	27.6049	27.6306	27.4496	27.8517	27.9477	+	19	19	17	142.28	76	0.0121029	Insulin-like growth factor 2 mRNA-binding protein 1	IGF2BP1
26.8957	26.8265	27.5294	27.3606	27.5449	27.5783	27.2876	+	8	8	8	41.287	36	0.0127413	60S ribosomal protein L23	RPL23
29.2945	28.7998	30.0837	29.5659	29.9053	30.4908	30.4589	+	16	16	16	309.51	87	0.0127516	Profilin-1	PFN1
31.1222	31.2294	31.5208	31.2891	31.2024	31.8001	32.0213	+	26	26	26	323.31	189	0.0146602	Glyceraldehyde-3-phosphate dehydrogenase	HEL-S-162eP;GAPDH
26.8795	27.2723	28.0314	27.6525	28.1351	28.5088	29.2237	+	15	15	15	323.31	49	0.015838	Calreticulin	HEL-S-99n;CALR
26.9789	27.4763	25.1632	25.8694	24.9596	25.2205	24.3173	+	13	13	13	284.32	94	0.0160447	Plasminogen activator inhibitor 1 RNA-binding protein	SERBP1;DKFZp686P17171
33.6567	33.7366	33.4927	33.5286	33.5435	33.3892	33.4939	+	42	42	1	323.31	406	0.0161478	Actin, cytoplasmic 2;Actin, cytoplasmic 2, N-terminally processed	ACTG1
28.1272	27.9436	28.8835	28.4051	28.4316	29.0652	29.0929	+	10	10	10	323.31	57	0.0167213	Ubiquitin-40S ribosomal protein S27a;Ubiquitin;40S ribosomal protein S27a;Ubiquitin-60S ribosomal protein L40;Ubiquitin;60S ribosomal protein L40;Polyubiquitin-B;Ubiquitin;Polyubiquitin-C;Ubiquitin	RPS27A;HEL112;UBB;UBC;UBA52;UbC;DKFZp434K0435
26.0864	25.6164	26.8107	26.1033	26.7784	27.6579	28.4942	+	13	13	6	227.71	29	0.016855	Histone-binding protein RBBP4	RBBP4
26.6719	26.7355	25.8663	25.9443	25.8813	26.8995	26.3553	+	2	2	2	11.432	1	0.017184	Zinc finger protein 30 homolog	ZFP30
30.8809	30.9933	30.42	30.0176	30.0084	30.3319	30.3423	+	35	35	35	323.31	147	0.0174045	Pyruvate kinase;Pyruvate kinase PKM	HEL-S-30;PKM;PKM2
24.8688	24.4085	25.7155	24.7402	26.4117	27.5859	27.8603	+	11	11	11	72.736	21	0.0179289	Peptidyl-prolyl cis-trans isomerase;Peptidyl-prolyl cis-trans isomerase B	HEL-S-39;PPIB
27.793	28.372	26.8258	26.9264	26.6288	26.7695	27.264	+	9	9	9	218.45	47	0.0187598	Protein lin-28 homolog A	LIN28A
26.981	26.9254	27.0893	26.986	27.166	27.3438	27.5866	+	12	12	12	86.75	38	0.0196277	40S ribosomal protein S11	RPS11
23.718	23.3249	25.4351	24.8081	25.5456	26.5308	25.3839	+	9	9	9	62.077	11	0.0198926	Nucleolar RNA helicase 2	DDX21
28.0889	27.9944	27.6265	27.6531	27.5968	27.3069	26.7231	+	14	14	14	115.15	33	0.0200301	T-complex protein 1 subunit alpha	TCP1
24.6546	24.1663	24.6103	24.1087	24.8649	25.9376	25.693	+	2	2	2	121.04	109	0.0219494	Cellular tumor antigen p53	TP53
26.4583	26.4165	26.2513	26.0955	25.9561	25.8032	25.9516	+	9	9	9	107.77	31	0.0219643	Thioredoxin domain-containing protein 5	hCG_1811539;TXNDC5;STRF8;DKFZp666I134
23.2538	23.1992	23.09	23.5735	23.5814	24.0746	24.3385	+	2	2	2	7.0463	7	0.0220659	Lysophosphatidylcholine acyltransferase 1	AYTL2;LPCAT1
29.8447	29.5326	30.0368	29.7338	30.0664	30.6425	30.435	+	53	36	36	323.31	179	0.0230464	Heat shock protein HSP 90-alpha	EL52;HSP90AA1
33.1895	33.0269	32.6447	33.0541	32.9909	32.3437	31.9367	+	19	19	1	323.31	267	0.0236107	Histone H2B;Histone H2B type 1-M;Histone H2B type 1-N	HIST1H2BM;HIST1H2BN
27	27.1082	27.0894	26.9367	26.9801	28.2158	29.613	+	24	24	24	304.33	56	0.0264977	X-ray repair cross-complementing protein 6	XRCC6
23.6186	23.8097	23.7794	23.8062	23.7269	24.258	24.8054	+	2	2	2	20.269	7	0.0265086	Luc7-like protein 3	LUC7L3;CROP
23.6893	23.8889	25.8756	25.2505	26.8199	25.7394	25.8287	+	9	5	5	89.353	26	0.0272913	Poly(rC)-binding protein 2;Poly(rC)-binding protein 3	PCBP2;PCBP3
26.897	26.9949	28.0254	27.5174	27.4112	28.4885	27.9895	+	14	14	14	131.45	43	0.0290587	Guanine nucleotide-binding protein subunit beta-2-like 1;Guanine nucleotide-binding protein subunit beta-2-like 1, N-terminally processed	GNB2L1
28.0064	27.6393	27.8874	28.1299	28.0428	28.6737	28.4466	+	17	17	17	295.22	43	0.0295567	Peroxiredoxin-6	HEL-S-128m;PRDX6
25.8477	23.781	26.2364	25.8816	28.0577	29.3134	30.2418	+	15	2	0	168.27	19	0.0301445	Histone H2A;Histone H2A type 1-J;Histone H2A type 1-H;Histone H2A type 1;Histone H2A.J;Histone H2AX	HIST1H2AH;HIST1H2AK;HIST1H2AJ;HIST1H2AG;H2AFJ;H2AFX
28.9444	28.4162	29.4409	29.0706	29.3353	29.8007	29.6191	+	21	21	21	323.31	119	0.0308696	Triosephosphate isomerase	HEL-S-49;TPI1
23.2094	24.6514	27.1152	25.3685	25.4696	27.8372	27.5027	+	14	14	14	82.617	27	0.0313031	Lupus La protein	SSB
29.5239	29.703	28.5569	28.481	28.5956	28.6099	29.3515	+	23	23	23	323.31	77	0.0318378	D-3-phosphoglycerate dehydrogenase	PHGDH;HEL-S-113
28.1667	27.5649	28.5686	28.5616	28.4417	28.8846	28.7179	+	13	13	13	156.66	51	0.0322431	40S ribosomal protein S4;40S ribosomal protein S4, X isoform	RPS4X
23.8593	24.0944	26.0694	26.5321	25.6649	25.7368	24.4396	+	5	5	5	9.2816	41	0.0352724	60S ribosomal protein L34	RPL34
26.1042	25.7202	25.4174	25.4353	25.5869	25.3386	25.3529	+	6	6	6	49.664	8	0.0410131	Neutral alpha-glucosidase AB	GANAB;HEL-S-164nA
28.1475	27.4245	28.5829	28.8616	28.4378	28.8523	28.9685	+	9	9	9	262.64	69	0.0420954	Eukaryotic translation initiation factor 5A-1;Eukaryotic translation initiation factor 5A;Eukaryotic translation initiation factor 5A-1-like;Eukaryotic translation initiation factor 5A-2	EIF5A;EIF5AL1;EIF5A2
25.0133	24.0158	24.6074	24.8698	24.7252	26.0008	27.494	+	21	11	11	93.08	16	0.0422633	Alpha-actinin-1	ACTN1
24.3222	24.5068	24.7488	25.1777	25.1219	24.6001	24.4626	+	4	4	4	17.631	8	0.0426713	Eukaryotic peptide chain release factor GTP-binding subunit ERF3A;Eukaryotic peptide chain release factor GTP-binding subunit ERF3B	GSPT1;GSPT2
28.401	28.5381	28.505	28.2625	28.027	28.9274	28.8576	+	19	19	10	217.93	85	0.0438765	Heterogeneous nuclear ribonucleoprotein L	HNRNPL
26.6569	26.8727	25.7283	25.3811	25.4177	25.6301	24.3552	+	11	11	11	50.157	39	0.0450138	Voltage-dependent anion-selective channel protein 1	VDAC1
26.6869	27.5986	27.4828	27.3541	26.9109	28.3695	29.324	+	17	17	17	134.01	42	0.0458768	40S ribosomal protein S3a	RPS3A
24.3807	23.602	26.2257	26.0965	25.321	26.0897	25.1063	+	12	12	12	63.259	39	0.0464825	Drebrin	DBN1
25.498	25.3117	25.1603	25.5111	24.7775	26.3964	25.9684	+	9	9	9	119.64	21	0.0498636	Peroxisomal multifunctional enzyme type 2;(3R)-hydroxyacyl-CoA dehydrogenase;Enoyl-CoA hydratase 2	HSD17B4
29.4091	29.0445	28.1813	28.0723	27.8112	28.4199	29.342		18	18	18	323.31	89	0.0504767	Multifunctional protein ADE2;Phosphoribosylaminoimidazole-succinocarboxamide synthase;Phosphoribosylaminoimidazole carboxylase	PAICS
26.6335	27.424	28.1138	27.5002	27.5535	28.5128	29.836		17	17	17	323.31	89	0.0512229	Phosphoglycerate mutase;Phosphoglycerate mutase 1	PGAM1
25.1462	23.9735	25.8627	26.3984	25.9694	26.3896	27.9059		17	17	17	233.99	81	0.0517814	Protein disulfide-isomerase A4	ERP70;PDIA4
27.9581	27.1362	28.4573	27.8522	27.8253	28.839	29.6187		12	12	12	314.66	51	0.0521956	Protein SET;Protein SETSIP	SET;SETSIP
26.0538	23.8492	27.4888	26.7813	27.2611	27.6015	28.3402		12	12	12	32.891	19	0.0523035	60S ribosomal protein L8	RPL8
26.8076	27.1237	27.4257	27.0217	27.3545	27.663	28.2363		10	10	10	222.37	76	0.0527857	Heterogeneous nuclear ribonucleoprotein A/B	HNRNPAB
27.3438	27.4712	26.2164	26.0097	26.0557	26.9172	28.3719		8	8	8	99.82	19	0.054653	60S ribosomal protein L27a	RPL27A;L27a
26.4202	25.2591	23.5787	24.4646	24.6116	24.1116	23.7151		3	3	3	40.518	25	0.0557958	MARCKS-related protein	MARCKSL1
27.4221	27.4911	28.8459	28.0677	28.4182	28.543	29.5722		17	17	15	281.13	51	0.0583939	Heterogeneous nuclear ribonucleoprotein D0	HNRNPD;HNRPD
27.8061	27.5455	27.805	27.5897	28.2653	28.4899	28.5836		17	17	17	207.95	36	0.0631496	Malate dehydrogenase;Malate dehydrogenase, mitochondrial	MDH2
26.4349	26.548	26.7214	27.3872	26.4402	27.8003	27.5615		7	7	7	40.406	29	0.0633228	60S ribosomal protein L26;60S ribosomal protein L26-like 1	RPL26;RPL26L1;hCG_26523
30.9482	31.1177	31.4792	31.4093	31.6314	31.6979	32.5522		28	28	2	323.31	137	0.06355	Tubulin alpha-1B chain;Tubulin alpha-4A chain	TUBA1B;TUBA4A
25.774	25.9423	26.7515	26.8693	26.5645	26.324	25.4778		6	6	6	68.186	22	0.0640961	Proteasome subunit alpha type;Proteasome subunit alpha type-2	PSMA2
23.0339	23.2521	23.4711	23.624	23.7083	23.7341	24.4439		2	2	2	8.2837	7	0.0644514	Coatomer subunit gamma-1;Coatomer subunit gamma;Coatomer subunit gamma-2	COPG;COPG1;COPG2
26.3192	26.2278	26.3195	26.2686	26.0767	26.6976	26.4815		6	6	6	25.117	14	0.0654408	Transforming protein RhoA;Rho-related GTP-binding protein RhoC	RHOA;RHOC;hCG_2043376;ARHA
27.1569	27.2272	26.3678	26.4312	26.0516	26.2941	27.0107		15	15	15	323.31	77	0.0658722	RNA-binding motif protein, X chromosome;RNA-binding motif protein, X chromosome, N-terminally processed;RNA binding motif protein, X-linked-like-1	RBMX;RBMXL1
26.525	26.0156	26.7153	26.3483	27.6941	28.2389	27.8775		9	9	9	53.046	26	0.0679275	Myosin light polypeptide 6	MYL6
25.1149	24.3919	26.06	24.8817	25.7656	26.4552	28.1687		12	12	12	115.93	38	0.0697455	PC4 and SFRS1-interacting protein	PSIP1
26.2875	26.5392	26.7015	26.3334	26.6225	26.8841	27.0112		15	15	15	180.91	41	0.071855	DNA helicase;DNA replication licensing factor MCM3	MCM3;HCC5
23.2823	23.1824	23.6933	23.8469	24.6923	24.9263	24.3585		6	6	6	31.879	12	0.0724993	TAR DNA-binding protein 43	TDP43;TARDBP
32.4911	32.2331	33.0801	32.7678	33.433	33.0016	32.9339		20	20	20	323.31	203	0.0749676	Histone H4	HIST1H4H;HIST1H4A
27.1067	26.995	27.7378	26.972	27.5541	28.1911	29.8661		16	16	12	300.42	62	0.0753839	High mobility group protein B1;Putative high mobility group protein B1-like 1	HMGB1;HMGB1P1
27.3558	27.1881	27.7842	27.7023	27.9212	27.9834	29.0235		28	28	27	323.31	68	0.0755275	Isocitrate dehydrogenase [NADP];Isocitrate dehydrogenase [NADP] cytoplasmic	HEL-S-26;IDH1;HEL-216
25.4263	25.3372	25.8332	25.4587	25.1607	26.4275	28.3324		13	13	13	184.79	19	0.0760661	WD repeat-containing protein 1	HEL-S-52;WDR1
23.5963	23.3206	23.49	23.9708	22.6881	24.6719	24.6795		7	4	4	30.717	18	0.0770878	Destrin	DSTN;HEL32
33.1513	32.4201	33.7004	33.1123	33.5808	33.753	34.2889		15	15	0	323.31	587	0.0799574	Histone H2A;Histone H2A type 1-C	HIST1H2AC
30.7826	30.7695	30.2665	30.6199	30.3553	30.6427	30.7401		38	38	38	323.31	185	0.0806978	Nucleolin	NCL
30.4997	31.18	30.1289	30.517	30.4052	30.0377	29.4095		17	17	2	155.46	108	0.0832476		HNRNPC
29.9076	30.157	28.4139	28.7672	28.7763	28.525	29.8004		4	4	4	59.83	26	0.0835549	Macrophage migration inhibitory factor	MIF
28.0719	28.4232	28.0166	27.5611	27.902	28.3496	28.8737		15	15	15	323.31	62	0.0850823	40S ribosomal protein S3	RPS3
24.6502	25.1199	25.8717	26.4927	25.0434	26.9837	26.3794		14	14	14	263.72	33	0.0869877	Importin-5	RANBP5;IPO5
26.8377	26.5393	27.6146	27.0006	27.3054	27.2627	27.4587		10	10	1	100.7	22	0.0900619	Glucose-6-phosphate isomerase	GPI
30.791	30.8869	30.7243	30.9377	30.8102	30.6252	30.2784		49	49	48	323.31	197	0.0901533	Elongation factor 2	EEF2
27.0876	27.271	27.6043	27.8434	27.623	28.1406	27.5639		14	14	13	71.15	29	0.0911786	Polypyrimidine tract-binding protein 1	PTBP1
25.941	26.5236	25.9384	26.4055	25.6623	27.1112	26.8081		8	8	8	40.023	24	0.0931212	Ribosomal protein L15;60S ribosomal protein L15	RPL15
25.9293	25.6501	26.1811	25.7186	25.1481	26.5227	27.048		2	2	2	49.664	47	0.0933995	Rho family-interacting cell polarization regulator 2	RIPOR2
26.3043	25.0507	26.7875	26.0259	25.8221	27.738	27.1522		25	25	25	223.21	24	0.0940925	Piwi-like protein 2	PIWIL2
25.4358	25.3768	25.1983	24.9262	24.4259	25.572	26.5923		10	10	10	92.65	15	0.0974448	Elongation factor Tu, mitochondrial	TUFM
27.0746	27.0868	26.0524	26.7852	26.5892	26.0221	26.4144		8	8	8	50.349	17	0.098873	Proteasome subunit alpha type;Proteasome subunit alpha type-6	PSMA6
29.4592	29.8739	29.0782	29.2487	29.3446	29.5345	29.566		37	37	37	323.31	105	0.0993485	Heterogeneous nuclear ribonucleoprotein U	HNRNPU;HNRPU
29.492	29.8911	29.4369	29.7746	29.2591	29.0763	28.9687		33	33	33	323.31	145	0.100952	Heterogeneous nuclear ribonucleoprotein M	HNRNPM;ORF;HNRPM
30.9758	30.5508	30.8951	31.1694	31.1389	30.6295	30.0225		34	34	34	323.31	200	0.106405	Transketolase	HEL107;TKT
25.7832	24.1451	25.9835	26.0162	26.7201	26.5244	27.2169		6	6	6	52.327	21	0.112772	Dipeptidyl peptidase 1;Dipeptidyl peptidase 1 exclusion domain chain;Dipeptidyl peptidase 1 heavy chain;Dipeptidyl peptidase 1 light chain	CTSC
28.4951	27.9222	28.0093	27.7977	27.5219	28.4746	29.7359		39	39	39	323.31	109	0.112806	Poly [ADP-ribose] polymerase 1	PARP1
25.4815	25.7869	24.7323	24.7783	24.7089	25.4507	24.5034		3	3	3	103.43	19	0.113375	Adenine phosphoribosyltransferase	APRT
27.7272	27.4634	28.2483	28.2087	28.0393	28.3246	27.7764		10	10	10	140.95	46	0.115167	40S ribosomal protein S2	rps2;RPS2
27.6424	27.2974	27.5774	27.7146	27.3876	27.8868	27.932		7	7	7	49.831	38	0.115716	60S acidic ribosomal protein P0;60S acidic ribosomal protein P0-like	RPLP0;RPLP0P6
28.5634	28.567	29.1953	28.6263	28.812	29.0858	29.7493		22	22	21	323.31	92	0.116765	Fructose-bisphosphate aldolase;Fructose-bisphosphate aldolase A	HEL-S-87p;ALDOA
28.6731	28.4455	28.9109	28.8027	29.0458	28.8339	28.5928		30	30	30	323.31	108	0.118289	T-complex protein 1 subunit beta	HEL-S-100n;CCT2
28.6856	28.6399	29.3778	28.9304	29.0292	29.4398	31.1216		8	6	6	323.31	48	0.122188	Histone H2A.V;Histone H2A.Z;Histone H2A	H2AFV;H2AFZ
28.9522	29.0202	28.5425	29.0464	28.6453	28.5018	28.4265		21	21	21	323.31	57	0.122294	ATP synthase subunit alpha;ATP synthase subunit alpha, mitochondrial	HEL-S-123m;ATP5A1
27.5658	26.869	26.8065	26.7058	25.8625	27.3267	28.1384		5	5	5	194.73	26	0.124324	Calmodulin	CALM3;CALM2;CALM1
28.5147	28.4918	28.8016	28.8787	29.6831	29.3268	29.5387		16	16	16	323.31	62	0.126618	Serpin H1	SERPINH1
25.9996	26.3049	25.1073	25.8756	25.6609	25.4438	24.6233		3	3	3	8.9684	10	0.127626	Proteasome subunit beta type;Proteasome subunit beta type-7	PSMB7
27.6363	27.3839	27.5316	27.8152	27.0361	28.1	28.1417		12	12	12	230.7	35	0.135951	Ubiquitin carboxyl-terminal hydrolase;Ubiquitin carboxyl-terminal hydrolase isozyme L1	HEL-117;UCHL1
27.4119	27.0423	27.5549	27.7714	27.2904	27.7022	28.2579		6	6	6	22.548	19	0.137732	60S ribosomal protein L24	RPL24;HEL-S-310
26.9632	27.0697	26.808	26.9901	26.4143	26.3933	26.5204		5	5	5	37.409	17	0.139767	60S ribosomal protein L21	RPL21
25.5792	25.3155	26.103	26.039	26.0192	27.1434	25.9629		10	10	10	117.23	22	0.140329	ATP-dependent RNA helicase A	DHX9
29.9658	29.9691	29.9791	30.1029	29.8244	29.6933	29.7917		22	22	22	323.31	109	0.140968	ATP synthase subunit beta;ATP synthase subunit beta, mitochondrial	ATP5B;HEL-S-271
25.7356	24.771	25.8746	26.2249	26.4653	26.0239	25.875		13	13	13	106.45	27	0.142716	Spectrin alpha chain, non-erythrocytic 1	SPTAN1;DKFZp564P0562
25.4479	26.5104	25.6074	25.1911	23.0854	26.5651	27.7567		9	9	9	76.198	25	0.148548	Selenide, water dikinase 1	SEPHS1
30.8254	30.7589	31.0416	31.3083	31.2032	30.8942	30.0574		26	26	24	323.31	128	0.148579	L-lactate dehydrogenase;L-lactate dehydrogenase B chain	LDHB
25.7151	26.3674	26.5353	26.6022	26.5654	26.1102	26.2886		13	13	13	82.654	30	0.148668	Proliferation-associated protein 2G4	PA2G4
26.2331	26.4791	26.0449	26.4173	26.2639	25.5406	26.0496		8	8	8	19.515	10	0.15076	Dolichyl-diphosphooligosaccharide--protein glycosyltransferase subunit 1	RPN1
26.9362	26.1917	27.3614	27.2049	26.8318	27.5098	27.2605		10	10	5	33.88	28	0.151139	Heterogeneous nuclear ribonucleoprotein R	HNRPR;DKFZp686A13234;HNRNPR
23.9699	23.5965	24.9412	23.4749	23.0628	24.9993	28.2965		8	8	8	250.15	44	0.154448	Heterogeneous nuclear ribonucleoprotein H3	HNRPH3;HNRNPH3
31.7954	31.915	31.5612	31.4815	31.5354	31.6808	31.1921		48	48	48	323.31	314	0.155078	60 kDa heat shock protein, mitochondrial	HSPD1
24.5138	23.9917	26.1875	25.1127	25.591	25.5734	24.3096		9	9	9	131.31	18	0.157287	DNA helicase;DNA replication licensing factor MCM7	MCM7
28.2926	27.9797	28.8992	28.3905	28.3435	28.6451	29.398		37	37	37	323.31	110	0.159377	Transitional endoplasmic reticulum ATPase	HEL-S-70;VCP;DKFZp434K0126
31.0728	31.0158	30.1901	30.9176	30.8791	29.83	30.4741		33	7	6	303.71	65	0.163127	Tubulin beta chain	TUBB;XTP3TPATP1
27.8527	27.5508	26.7849	27.4634	26.5955	27.2197	26.969		13	13	13	129.41	35	0.166443	Interleukin enhancer-binding factor 2	ILF2
29.8715	29.7199	30.475	30.0128	29.9769	30.5308	30.1839		24	24	16	323.31	140	0.16764	14-3-3 protein zeta/delta	YWHAZ
23.1418	23.7596	24.8656	25.0305	24.9747	24.6344	27.9289		9	7	7	50.43	12	0.16997	Heterogeneous nuclear ribonucleoprotein D-like	HNRNPDL;HNRPDL
26.065	26.4066	27.5503	26.9373	27.6732	26.8666	28.5718		13	2	2	296.64	23	0.178837	Putative heat shock protein HSP 90-beta 2	HSP90AB2P
26.0641	25.8986	25.673	26.0539	25.992	26.1891	27.2439		17	17	15	157.91	69	0.182493	Lamin-B1	LMNB1
28.2819	28.0637	27.0822	27.3303	27.6531	24.6889	27.3134		5	5	5	90.338	25	0.183785	40S ribosomal protein S20	RPS20
26.0157	27.7011	25.7427	26.2297	26.4549	25.6846	24.5251		13	13	13	243.65	28	0.185296	UTP--glucose-1-phosphate uridylyltransferase	UGP2
27.1935	27.3789	28.4974	27.5754	27.5399	28.0973	28.2388		10	10	10	323.31	37	0.185997	40S ribosomal protein S12	RPS12
24.3973	24.4452	24.219	24.0944	25.8123	25.5311	29.3124		16	16	16	323.31	37	0.191918	Heterogeneous nuclear ribonucleoprotein A3	HNRNPA3;HNRPA3
28.1869	28.1591	28.7724	28.5177	29.4921	28.5968	28.102		26	26	26	323.31	111	0.197511	T-complex protein 1 subunit epsilon	HEL-S-69;CCT5
27.8226	27.6176	28.4858	27.3625	27.8528	28.3884	28.8778		32	32	32	274.27	99	0.198554	Vinculin	VCL;HEL114
25.0493	24.6372	24.9641	24.4026	24.01	25.3441	25.1046		13	13	13	207.95	185	0.199091	E3 ubiquitin-protein ligase TRIM69	TRIM69
24.3171	26.2418	24.0098	23.9767	24.0229	25.2176	24.8827		3	3	3	14.251	10	0.199489	Platelet-activating factor acetylhydrolase IB subunit gamma	PAFAH1B3
30.0092	29.8801	29.7394	30.1424	30.3145	29.7042	29.5336		15	15	12	323.31	105	0.199728	Cofilin-1	HEL-S-15;CFL1
26.0546	26.5389	26.6671	26.6531	25.8372	26.8388	27.5144		17	17	17	153.52	41	0.199984	Protein disulfide-isomerase	P4HB
31.1703	31.0816	31.3198	31.6456	31.3917	31.2743	31.6182		36	36	30	323.31	214	0.200573	Heat shock cognate 71 kDa protein	HEL-S-72p;HSPA8
24.4416	24.9025	24.9296	24.3962	24.4178	25.139	28.1161		11	11	11	155.32	29	0.202013	60S ribosomal protein L5	RPL5
26.2568	26.1831	25.8489	25.771	25.583	25.9329	24.9824		3	3	3	12.899	8	0.202998	Transcription elongation factor B polypeptide 2	TCEB2
27.5974	26.9897	27.8254	27.0014	28.5208	28.2346	29.3522		28	27	27	282.73	75	0.205965	Stress-70 protein, mitochondrial	HEL-S-124m;HSPA9
31.5193	31.6271	32.1823	30.9741	31.0693	30.8291	30.2497		15	5	5	323.31	59	0.208353	Histone H2A type 2-A;Histone H2A type 2-C	HIST2H2AA3;HIST2H2AC
26.6164	26.9407	26.5162	27.0792	27.2083	27.2526	27.5237		14	14	14	82.246	42	0.218948	Phosphoserine aminotransferase	PSAT1
26.0195	26.4937	24.8794	25.9459	25.7171	25.4403	22.7928		8	8	8	86.835	37	0.222189	Cystathionine beta-synthase	CBS;DKFZp727E011
25.2541	23.2302	25.718	25.2841	25.6551	25.4532	25.5884		10	10	10	25.998	14	0.224521	Pre-mRNA-splicing factor ATP-dependent RNA helicase DHX15	DHX15
25.2801	25.2798	26.2738	24.7218	24.4523	23.9951	23.9721		13	13	13	23.39	8	0.225309	Otogelin-like protein	OTOGL
24.2466	24.3402	25.2896	24.2588	23.4554	25.0469	26.4846		4	4	4	122.29	10	0.2272	Zinc finger protein 728	ZNF728
27.7345	27.5011	27.4606	27.7013	27.4462	26.9565	27.4436		12	12	12	323.31	27	0.230825	40S ribosomal protein S8	RPS8
25.8907	25.5567	26.2761	25.3426	25.7875	26.2556	26.5448		6	6	6	17.26	15	0.232388	Cathepsin D;Cathepsin D light chain;Cathepsin D heavy chain	HEL-S-130P;CTSD
26.6656	26.2608	26.243	25.8685	24.9559	27.4447	26.2648		14	14	14	98.654	79	0.233997	Exportin-2	CSE1L
26.5099	26.1566	26.696	27.379	27.2311	26.9041	28.9791		19	19	19	275.55	39	0.238713	6-phosphogluconate dehydrogenase, decarboxylating	PGD
24.6571	24.2133	25.4507	24.5917	25.0056	25.2258	24.9391		5	5	5	71.806	17	0.238816	26S proteasome non-ATPase regulatory subunit 12	PSMD12
23.7186	24.1315	24.171	24.002	23.8791	24.3527	24.2188		10	9	9	26.981	15	0.238982	116 kDa U5 small nuclear ribonucleoprotein component	SNRP116;U5-116KD;EFTUD2
25.8297	25.7245	25.9719	25.7322	25.7147	26.383	25.8977		5	5	5	63.839	15	0.239454	60S ribosomal protein L30	RPL30
27.5395	26.9565	28.3505	27.5257	28.2816	27.9394	27.3487		10	9	9	91.408	30	0.242203	Peroxiredoxin-2	HEL-S-2a;PRDX2
26.4564	26.0976	26.2179	26.1914	26.0928	26.0968	25.5321		13	12	12	71.442	46	0.242791	ATP-dependent RNA helicase DDX3X;ATP-dependent RNA helicase DDX3Y	DDX3X;DDX3Y
23.5278	23.8848	24.2217	25.3181	24.4037	24.4831	23.6502		5	5	5	7.9924	10	0.244949	Eukaryotic translation initiation factor 5	EIF5
31.2021	31.113	31.599	31.3081	31.1835	31.3762	32.0463		38	38	38	323.31	191	0.253326	Alpha-enolase;Enolase	ENO1
26.145	25.1845	26.0085	25.7349	26.4534	27.3009	26.2372		12	1	1	188.36	15	0.256189	Histone H3;Histone H3.3	H3F3B;H3F3A
27.1453	28.4589	26.9425	26.8806	27.0174	26.9711	27.3164		5	5	5	40.45	21	0.256536	Thioredoxin	TXN
27.4563	23.8221	27.3549	27.7244	28.0931	27.529	28.5844		25	4	4	126.35	22	0.259438	Actin, alpha cardiac muscle 1;Actin, alpha skeletal muscle;Actin, gamma-enteric smooth muscle;Actin, aortic smooth muscle	ACTC1;ACTA1;ACTA2;ACTG2
27.8118	27.633	27.8633	27.8785	27.6439	27.673	26.8446		15	15	15	89.326	48	0.262888	T-complex protein 1 subunit delta	CCT4
23.8564	28.2288	24.6896	24.9032	23.5016	22.9436	22.8005		15	2	2	44.132	14	0.265691	Histone H1.4	HIST1H1E
26.6491	26.3034	26.5806	26.5806	26.6512	26.7345	29.4213		14	14	12	323.31	51	0.274132	Heterogeneous nuclear ribonucleoprotein F;Heterogeneous nuclear ribonucleoprotein F, N-terminally processed	HNRPF;HNRNPF
29.014	28.7478	28.6106	28.5444	28.4726	28.7373	28.0634		10	10	10	41.515	43	0.274217	40S ribosomal protein S16	RPS16;ZNF90
25.2095	24.1806	26.334	25.5845	25.5374	25.3001	27.5909		5	5	4	120.89	20	0.279281	RNA-binding protein FUS	FUS
25.4164	25.4535	26.0286	25.6299	25.4411	25.4866	24.9201		7	7	7	79.634	25	0.281231	Alcohol dehydrogenase [NADP(+)]	HEL-S-165mP;AKR1A1
27.7212	27.7042	27.5242	27.6891	26.9771	28.2997	27.6651		19	19	19	125.16	63	0.283462	T-complex protein 1 subunit eta	CCT7
26.6454	26.9328	26.7308	23.7022	23.7269	27.0334	25.7162		17	7	7	185.37	25	0.2839	14-3-3 protein beta/alpha;14-3-3 protein beta/alpha, N-terminally processed	HEL-S-1;YWHAB
26.1749	25.5886	27.0084	25.7522	25.5401	27.538	26.5851		2	2	2	40.954	13	0.287919	Xanthine dehydrogenase/oxidase	XDH
27.5676	28.013	27.1352	27.5478	27.4145	26.2707	27.505		7	7	7	229.01	25	0.289376	40S ribosomal protein S6	RPS6
24.2661	24.2286	24.7007	24.2768	25.3224	24.9216	24.852		4	4	4	160.92	16	0.289754	Ribose-phosphate pyrophosphokinase 1;Ribose-phosphate pyrophosphokinase 2	PRPS1;PRPS2
26.9438	26.9021	27.8566	26.8687	26.9074	27.5009	27.8684		16	16	16	95.616	43	0.290085	LINE-1 type transposase domain-containing protein 1	L1TD1
29.8342	29.7504	29.9544	29.8902	30.0457	29.8887	30.3821		15	15	15	312.93	100	0.290091	10 kDa heat shock protein, mitochondrial	HSPE1;EPFP1
28.005	29.2031	28.1468	27.9492	27.8901	28.4922	28.8088		11	11	11	127.18	43	0.290864	40S ribosomal protein S7	RPS7
26.7246	26.9486	27.6113	27.1482	26.5027	27.2906	28.2129		15	13	13	238.17	42	0.291907	Non-POU domain-containing octamer-binding protein	NONO
27.0238	27.5004	26.7135	27.7244	27.4011	27.6513	28.341		17	17	17	253.49	44	0.293468	Interleukin enhancer-binding factor 3	ILF3
26.9166	25.9999	27.4919	27.104	26.9558	26.8109	27.7266		12	12	12	89.24	29	0.295686	Hsc70-interacting protein;Putative protein FAM10A4;Putative protein FAM10A5	ST13;ST13P4;ST13P5;hCG_1990625
27.0074	26.928	27.4397	27.8739	26.2142	28.0632	27.9477		18	18	12	145.1	37	0.297632	Polyadenylate-binding protein;Polyadenylate-binding protein 1;Polyadenylate-binding protein 3	PABPC1;PABPC3
25.2749	25.6731	26.0029	25.8685	25.4099	25.7672	28.2033		17	17	16	196.56	65	0.301439	Far upstream element-binding protein 1	FUBP1
27.4924	27.6497	26.3989	27.328	26.6357	27.0334	28.8613		34	34	26	323.31	73	0.302246	Myosin-9	MYH9
28.1213	28.0435	27.8312	28.1763	27.0358	28.3484	28.3367		21	21	21	259.87	60	0.307678	60S ribosomal protein L4	RPL4
25.1086	25.6382	25.7405	25.942	26.1769	25.6505	27.0402		19	19	19	305.41	38	0.308969	Alanine--tRNA ligase, cytoplasmic	AARS
25.3346	25.3758	24.8353	25.5232	24.626	23.4956	25.0292		6	6	6	27.255	15	0.317378	Ribosomal protein L19;60S ribosomal protein L19	RPL19
24.952	25.7441	24.6434	25.5696	24.5853	24.8342	23.7379		2	2	2	22.107	12	0.324764	Coatomer subunit zeta-1	COPZ1
27.8008	28.0867	27.9159	27.7958	27.1014	27.3692	27.3923		6	6	6	15.647	29	0.324889	60S ribosomal protein L31	RPL31
26.5889	24.9689	26.9976	26.0914	23.8938	27.677	27.3925		12	12	12	121.04	25	0.329581	60S ribosomal protein L7	RPL7;WUGSC:H_RG054D04.1
24.7887	24.59	23.13	24.9832	23.5954	24.387	27.1854		10	10	10	108.55	31	0.332259	Peptidyl-prolyl cis-trans isomerase FKBP3;Peptidyl-prolyl cis-trans isomerase	FKBP3
30.3301	30.5034	30.7519	30.4498	30.7112	30.5418	31.1211		20	20	20	323.31	129	0.334831	Nucleophosmin	NPM1
26.7265	26.8303	27.5583	26.9791	26.9883	27.993	26.9977		9	9	9	38.252	19	0.33939	40S ribosomal protein S9	RPS9
27.8364	27.842	27.6782	27.4985	27.8371	27.7457	28.2402		15	15	15	248.01	63	0.344758	Elongation factor 1-gamma	EEF1G
28.8519	28.5873	28.561	28.4151	28.4261	28.6198	27.9208		13	13	13	296.39	94	0.348249	GTP-binding nuclear protein Ran	RAN
27.0292	27.6139	27.4469	27.766	26.8357	27.6523	28.2675		20	20	12	129.54	63	0.352194	Probable ATP-dependent RNA helicase DDX17	DDX17
25.5059	25.631	26.3971	25.454	26.2328	25.8175	24.2225		4	4	4	53.49	36	0.352402	Peptidase inhibitor 15	PI15
29.1068	29.1732	28.8867	28.2077	28.519	29.0197	27.8748		18	16	16	174.25	61	0.360126	L-lactate dehydrogenase;L-lactate dehydrogenase A chain	HEL-S-133P;LDHA
26.5443	27.4081	27.302	27.5976	27.8551	27.2013	27.8686		13	13	9	323.31	93	0.360647	Poly(rC)-binding protein 1	PCBP1
26.7811	26.6462	26.5315	26.7972	26.3231	26.6521	27.3363		12	12	12	127.38	42	0.361172	Importin subunit alpha;Importin subunit alpha-1	KPNA2
27.252	26.5193	27.3913	26.9001	26.8198	26.8042	25.9738		10	10	10	41.1	20	0.368587	Transaldolase	TALDO1
28.156	28.6822	29.1033	28.4159	28.5471	28.9428	28.9178		12	12	12	323.31	47	0.369151	40S ribosomal protein SA	RPSA;LOC388524
27.9468	27.7949	28.3449	27.7478	27.5455	28.1683	28.4175		25	25	25	323.31	89	0.371687	Transcription intermediary factor 1-beta	TRIM28
25.9827	25.9317	26.7591	25.8834	25.4909	26.0589	28.9603		22	22	22	258.61	34	0.372754	Stress-induced-phosphoprotein 1	HEL-S-94n;STIP1
27.3135	27.1678	27.3502	27.2003	27.7701	27.4637	27.8045		12	12	12	253.66	42	0.373285	Prohibitin	PHB;HEL-S-54e
26.4225	24.5014	26.0027	26.3029	26.0245	26.0945	27.6043		17	17	17	120.98	34	0.374458	Peptidyl-prolyl cis-trans isomerase FKBP4;Peptidyl-prolyl cis-trans isomerase FKBP4, N-terminally processed	FKBP4
25.2301	25.8832	22.9377	25.0074	24.8626	24.6635	26.7214		10	10	10	17.692	19	0.374829	60S ribosomal protein L10	RPL10
24.9457	24.6165	25.6779	25.1004	24.6564	25.189	25.6746		8	8	8	73.027	14	0.385121	26S proteasome non-ATPase regulatory subunit 3	PSMD3
24.5538	24.0122	24.8513	24.4291	24.1403	24.0238	24.025		25	25	25	245.1	191	0.389687	Meiosis-specific with OB domain-containing protein	MEIOB
28.2633	28.279	28.6102	28.493	28.0427	28.272	27.6095		15	15	15	74.495	51	0.390186	60S ribosomal protein L7a	RPL7A;RP-L7a
28.12	27.8792	27.6436	28.315	28.3396	28.6524	28.2665		13	13	13	321.31	41	0.401041	Creatine kinase B-type	HEL-S-29;HEL-211;CKB
27.9852	28.0072	27.9489	27.8555	27.9982	28.5301	27.9272		9	9	1	111.04	26	0.408971		RPL14
26.9183	27.1569	26.8896	26.8301	26.9865	27.107	24.5345		7	7	7	204.92	20	0.412763	Signal recognition particle 14 kDa protein	SRP14
29.564	29.4759	29.8852	29.8849	29.541	29.7491	29.1925		25	25	25	323.31	170	0.413327	Heterogeneous nuclear ribonucleoprotein K	HNRPK;HNRNPK
27.2824	27.943	27.5709	27.4921	27.23	27.6673	24.462		8	8	4	125.85	16	0.414495	40S ribosomal protein S15a	hCG_1994130;RPS15A
25.87	24.2589	26.0535	25.7504	25.9167	25.173	25.8286		9	9	9	41.013	16	0.415854	Cytosolic non-specific dipeptidase	CNDP2
28.383	28.4797	27.8526	27.8374	27.7359	28.4492	26.8351		9	9	5	169.76	42	0.420912	ADP/ATP translocase 2;ADP/ATP translocase 2, N-terminally processed	SLC25A5
25.4885	23.3983	25.9579	25.135	23.2322	25.5262	26.9893		6	6	6	9.7388	8	0.422318	Lactoylglutathione lyase	GLO1;HEL-S-74
28.56	28.6874	27.9888	28.1772	28.081	27.597	28.759		12	12	9	133.58	42	0.426354	Stathmin	STMN1
27.3073	27.4	27.1482	26.8294	26.7193	26.8446	28.1499		17	17	17	144.69	33	0.433482	Annexin;Annexin A5	HEL-S-7;ANXA5
27.693	27.4953	27.3082	27.5255	27.2867	26.9766	27.553		4	4	4	50.25	22	0.434932	Serine/arginine-rich splicing factor 3	SRSF3;SFRS3
27.5712	26.993	27.4099	28.1201	28.0809	26.9345	27.8904		17	14	13	288.09	50	0.435412	Dihydropyrimidinase-related protein 2	DPYSL2
30.4022	30.8183	29.4486	30.1375	29.8643	28.4778	30.5693		22	22	10	323.31	103	0.437218	Tropomyosin alpha-3 chain	TPM3;DKFZp686J1372
27.4356	27.668	27.1831	27.7066	27.2671	27.4039	28.559		10	10	10	210.79	39	0.439359	Protein disulfide-isomerase A6	PDIA6
28.7483	29.2941	29.1958	28.9685	29.5311	29.2784	29.6318		8	8	6	323.31	36	0.440358	Glutathione S-transferase P	HEL-S-22;GSTP1
28.2272	27.8263	27.6944	28.511	27.6646	28.1815	28.7962		9	9	6	68.955	42	0.441473	Nucleoside diphosphate kinase;Nucleoside diphosphate kinase B;Putative nucleoside diphosphate kinase	NME2;NME1-NME2;NME2P1
29.8039	29.469	29.7881	29.4344	29.7021	29.9031	29.8029		17	17	4	323.31	98	0.441743	Histone H1.3	HIST1H1D
26.1665	26.5539	25.6172	23.0079	25.8452	25.8516	24.6795		5	5	5	49.135	27	0.443363	26S proteasome non-ATPase regulatory subunit 11	PSMD11
27.7727	27.9418	27.826	27.5578	27.4983	27.6007	28.8472		25	25	22	265.16	56	0.443634	Heat shock 70 kDa protein 4	HSPA4;HEL-S-5a;HS24/p52
27.6049	26.578	28.6492	27.6209	27.6032	28.4271	27.2273		10	10	10	108.35	47	0.448997	40S ribosomal protein S5;40S ribosomal protein S5, N-terminally processed	RPS5
26.7546	26.6126	26.5358	26.6333	26.2568	26.4112	28.0831		13	13	13	212.37	42	0.449543	Serine/arginine-rich splicing factor 1	SRSF1
25.4612	25.5753	25.3429	25.7171	23.4928	24.0776	24.5546		3	3	3	9.6016	4	0.449651	Septin-7	SEPT7;Nbla02942;DKFZp686F17268
28.0841	27.9286	28.2973	28.322	27.8499	27.6244	28.0607		8	8	8	199.55	41	0.457159	60S ribosomal protein L12	RPL12
29.5284	29.2599	29.369	29.7296	29.9086	29.4716	29.5954		29	28	28	323.31	94	0.462514	78 kDa glucose-regulated protein	HEL-S-89n;HSPA5
26.832	24.3976	26.2334	26.7717	26.3941	26.5733	26.9515		8	8	8	79.344	10	0.472536	Proteasome subunit alpha type;Proteasome subunit alpha type-7;Proteasome subunit alpha type-7-like	PSMA7;PSMA8
25.139	25.2269	24.786	24.569	24.7581	24.3442	25.4157		2	2	2	91.573	5	0.472782	Hematological and neurological expressed 1 protein;Hematological and neurological expressed 1 protein, N-terminally processed	HN1
26.5198	27.1575	26.5001	27.2909	26.6756	27.1901	27.297		19	19	2	212.47	50	0.479416	Bifunctional purine biosynthesis protein PURH;Phosphoribosylaminoimidazolecarboxamide formyltransferase;IMP cyclohydrolase	HEL-S-70p;ATIC
25.5761	26.1591	25.7894	25.582	25.5574	25.5748	25.604		9	9	9	62.692	27	0.479983	60S ribosomal protein L18a	RPL18A
29.0857	28.4429	29.0125	28.4834	28.8543	28.8025	29.7406		26	26	26	323.31	81	0.480396	Phosphoglycerate kinase;Phosphoglycerate kinase 1	HEL-S-68p;PGK1
27.9195	27.9987	27.6195	27.8348	27.4726	27.5715	28.6367		19	19	17	245.07	61	0.48165	Splicing factor, proline- and glutamine-rich	SFPQ
26.2101	23.4035	26.4219	25.8707	26.2211	25.1853	27.1727		19	11	11	19.826	14	0.482134	Probable ATP-dependent RNA helicase DDX5	DDX5;DKFZp686J01190
27.3718	27.2364	27.2593	27.6201	27.4875	28.654	27.2438		19	19	19	230.55	49	0.485407	T-complex protein 1 subunit zeta	CCT6A
25.3096	25.0264	28.6142	25.5147	25.7899	26.3685	25.9201		2	2	2	123.51	62	0.486784	Contactin-associated protein-like 3B	CNTNAP3B
26.0219	26.185	25.765	26.2538	25.7249	25.7097	25.9113		7	7	7	265.52	41	0.48949	40S ribosomal protein S14	RPS14
26.201	23.6056	25.86	25.7293	25.4795	25.9963	26.1064		13	11	11	31.268	62	0.506931	Insulin-like growth factor 2 mRNA-binding protein 3	IGF2BP3
26.3241	26.4044	26.2442	26.0291	25.0744	26.2782	24.5811		4	4	4	21.229	21	0.507422	60S ribosomal protein L28	RPL28
27.0538	26.1463	27.0669	26.6223	27.6891	28.0653	26.7822		15	11	11	323.31	64	0.519554	14-3-3 protein theta	YWHAQ
33.66	33.3511	33.1192	33.4405	33.2954	32.9918	33.4827		27	27	27	323.31	173	0.520935	Elongation factor 1-alpha;Elongation factor 1-alpha 1;Putative elongation factor 1-alpha-like 3;Elongation factor 1-alpha 2	EEF1A1;EEF1A1P5;EEF1A1L14;PTI-1;EEF1A2
25.6838	25.8667	24.4079	26.0847	25.4345	25.1993	24.8527		10	6	6	141.62	13	0.523409	14-3-3 protein eta	YWHAH
27.6686	27.3241	26.5923	27.0118	27.2455	26.546	27.7027		34	29	28	323.31	60	0.524214	Myosin-10	MYH10
25.281	25.1305	25.2256	25.1689	22.6482	24.4955	27.5042		5	5	5	99.706	14	0.528492	Histidine triad nucleotide-binding protein 1	HINT1
28.3021	28.4102	27.3589	27.9552	27.7122	27.2283	28.8682		18	18	18	315.83	37	0.530638	T-complex protein 1 subunit gamma	CCT3
27.4259	27.9033	27.3614	27.0589	27.2643	26.9287	27.9059		8	8	8	30.355	23	0.542188	Protein deglycase DJ-1	PARK7;HEL-S-67p
26.6183	26.613	26.2016	26.7001	26.4104	26.1378	28.5573		18	18	18	323.31	39	0.555381	Matrin-3	MATR3;DKFZp686K23100
24.7878	24.5486	25.2311	25.225	26.231	26.0544	23.8735		11	11	11	118.05	15	0.557995	Hypoxia up-regulated protein 1	HYOU1
27.4164	27.1198	27.812	27.5781	27.324	27.1602	28.7851		13	11	8	323.31	43	0.55908	Heterogeneous nuclear ribonucleoprotein H;Heterogeneous nuclear ribonucleoprotein H, N-terminally processed	HNRNPH1
26.4907	24.1294	25.9101	26.3535	26.2744	25.7589	26.6251		16	12	7	39.842	18	0.56233	Heat shock 70 kDa protein 1B;Heat shock 70 kDa protein 1A	HEL-S-103;HSPA1B;HSPA1A
26.0554	23.5032	23.1616	24.1439	23.8983	25.1257	23.9094		11	8	8	102.2	23	0.563687	Eukaryotic initiation factor 4A-III;Eukaryotic initiation factor 4A-III, N-terminally processed	DDX48;EIF4A3
27.4898	27.6988	27.3978	28.0069	27.8218	26.4902	27.9069		12	12	12	323.31	58	0.595131	60S ribosomal protein L13	RPL13
31.7892	32.0327	31.9388	32.1765	32.1948	31.8193	32.8225		59	59	36	323.31	347	0.597753	Heat shock protein HSP 90-beta	HSP90AB1
24.9099	23.0458	24.8924	24.752	24.6986	25.6325	23.9353		10	10	10	65.971	18	0.601859	26S proteasome non-ATPase regulatory subunit 2	PSMD2
27.244	27.0024	28.7942	27.2913	26.5678	27.9908	27.97		13	13	13	323.31	147	0.608841	Actin, alpha skeletal muscle	ACTA1
26.9364	28.3359	29.4015	26.9107	28.2928	28.5049	28.8413		48	48	1	323.31	104	0.629901	Filamin-A	FLNA
30.8032	31.121	30.1986	30.5123	30.3467	29.4648	31.3634		26	26	22	323.31	160	0.630469	Peroxiredoxin-1	PRDX1
25.9389	25.9104	25.9102	25.8626	25.6436	24.9927	26.0772		11	11	11	110.41	17	0.632802	26S protease regulatory subunit 6A	PSMC3
28.7863	29.0542	28.9499	28.8353	28.4464	27.941	29.0238		20	20	16	323.31	63	0.634067	Dihydropyrimidinase-related protein 3	DPYSL3
24.6784	27.1381	27.2716	23.9843	27.9056	27.7877	27.3306		33	7	5	191.77	21	0.645719	Tubulin beta-2B chain;Tubulin beta-2A chain	TUBB2B;TUBB2A;DKFZp566F223
25.0789	24.073	25.043	24.5753	24.8353	24.6688	25.4137		7	7	7	20.984	17	0.647639	ADP-sugar pyrophosphatase	NUDT5
26.0427	26.1774	26.2838	26.3951	26.2841	26.8447	24.0408		9	9	9	56.297	31	0.648726	Proliferating cell nuclear antigen	PCNA
25.5977	25.3962	25.7128	25.6146	25.7859	26.361	25.3191		17	17	17	161.48	41	0.685783	Leucine-rich PPR motif-containing protein, mitochondrial	LRPPRC
23.4381	25.5654	25.8038	26.0989	23.6741	25.5056	25.6187		10	10	9	101.21	27	0.69154	Calponin-3;Calponin	CNN3
23.7131	25.0304	24.9218	25.0039	24.4771	25.6098	24.3121		2	2	2	11.734	1	0.691925	Pleckstrin homology-like domain family A member 3	PHLDA3
28.3993	28.2203	28.4465	28.0692	28.0471	28.4101	28.2203		25	25	9	129.74	67	0.696133	Ezrin	EZR;HEL-S-105
27.9	27.9871	27.7773	28.0873	27.0218	27.8804	27.3372		11	11	1	280.44	38	0.696224	Elongation factor 1-delta	EEF1D
29.6363	29.4752	29.015	29.5545	29.4611	29.2031	29.9855		28	28	22	323.31	142	0.703445	Protein disulfide-isomerase;Protein disulfide-isomerase A3	HEL-S-269;PDIA3
26.0971	25.7044	28.3055	25.7155	25.9777	26.6522	26.5771		25	25	25	116.16	47	0.703809	Phosphatidylinositol 3-kinase regulatory subunit alpha	PIK3R1
26.6005	25.0079	25.0713	25.5427	25.3842	25.0977	26.8016		4	4	4	39.806	16	0.710296	Chromobox protein homolog 5	HEL25;CBX5
25.6043	23.7476	25.83	25.1986	25.5142	26.7613	24.1911		5	5	5	11.303	18	0.711489	40S ribosomal protein S23	RPS23
28.2241	28.8332	28.6732	28.5683	28.3657	28.226	29.5966		25	25	25	323.31	85	0.725158	Nuclear autoantigenic sperm protein	NASP
24.7429	25.6636	25.2311	24.097	24.7261	26.9778	23.9837		5	5	5	91.032	12	0.759775	Small nuclear ribonucleoprotein E	SNRPE
31.4619	31.3537	31.7189	31.4428	31.7468	31.1328	32.3504		35	35	4	323.31	279	0.760556	Tubulin beta-4B chain;Tubulin beta-4A chain	TUBB2C;TUBB4B;TUBB4A
26.4602	26.578	27.4025	26.8336	26.5392	27.673	26.141		4	4	4	30.965	69	0.762315	40S ribosomal protein S24	RPS24
30.1877	30.4486	29.9302	30.3493	30.3936	30.138	30.7073		24	24	24	323.31	174	0.762461	Heterogeneous nuclear ribonucleoprotein A1;Heterogeneous nuclear ribonucleoprotein A1, N-terminally processed;Heterogeneous nuclear ribonucleoprotein A1-like 2	HNRNPA1;HNRPA1;hCG_2020860;RP11-78J21.1;HNRNPA1L2
32.3111	32.6168	32.3601	32.38	32.1229	32.6306	32.0309		14	14	1	287.97	128	0.764754	Histone H3.1;Histone H3.1t;Histone H3;Histone H3.3C	HIST1H3A;HIST3H3;H3F3B;H3F3A;H3F3C
27.9367	28.1159	28.0638	28.0954	27.3948	28.2556	27.8401		14	14	14	82.206	51	0.764844	60S ribosomal protein L3	RPL3;rpl3
24.0096	26.3406	24.0864	25.7396	24.874	25.0202	26.3033		10	5	5	52.323	9	0.766575	Heterogeneous nuclear ribonucleoprotein Q	SYNCRIP
27.8088	27.8788	28.0278	27.907	27.6769	27.9348	27.5566		20	16	14	323.31	49	0.767385	14-3-3 protein gamma;14-3-3 protein gamma, N-terminally processed	YWHAG
27.0189	26.5889	27.6442	26.7748	26.8859	27.6737	26.6433		6	6	6	192.62	20	0.768649	Small nuclear ribonucleoprotein Sm D3	SNRPD3
31.1328	31.241	31.189	31.477	31.3671	31.0139	31.5965		13	13	13	270.11	118	0.769038	Peptidyl-prolyl cis-trans isomerase;Peptidyl-prolyl cis-trans isomerase A;Peptidyl-prolyl cis-trans isomerase A, N-terminally processed	HEL-S-69p;PPIA
27.0922	27.1531	26.7704	27.8788	27.3291	27.4599	27.3217		18	18	18	323.31	40	0.785756	Fascin	FSCN1
27.6197	27.3027	27.0459	27.6891	28.5837	27.1897	27.7362		8	8	8	109.26	38	0.798689	40S ribosomal protein S10;Putative 40S ribosomal protein S10-like	RPS10;RPS10-NUDT3;RPS10P5
25.1539	25.9345	25.814	25.8316	23.669	25.2256	24.5965		8	8	8	84.21	17	0.799049	DNA replication licensing factor MCM4	MCM4
26.8625	26.8637	25.9479	26.6773	26.9677	27.4116	26.1589		7	7	7	323.31	27	0.804669	Single-stranded DNA-binding protein;Single-stranded DNA-binding protein, mitochondrial	SSBP1
26.6564	27.4094	26.8804	27.3016	26.6596	26.769	27.7222		12	12	12	154.34	28	0.805629	Spliceosome RNA helicase DDX39B;ATP-dependent RNA helicase DDX39A	hCG_2005638;DDX39B;DDX39A;DDX39
25.4682	24.3613	25.5494	25.2798	25.2906	23.9786	27.6308		13	12	12	173.54	25	0.814377	Far upstream element-binding protein 2	KHSRP
27.8587	28.0043	27.3758	28.0521	27.6043	26.5803	28.4193		21	21	21	323.31	66	0.830314	T-complex protein 1 subunit theta	CCT8
25.9624	26.0269	25.7245	26.484	25.4442	25.8449	26.4082		9	9	9	110.63	16	0.833076	Lamina-associated polypeptide 2, isoforms beta/gamma;Thymopoietin;Thymopentin;Lamina-associated polypeptide 2, isoform alpha;Thymopoietin;Thymopentin	TMPO
25.4982	24.6342	26.7762	24.8771	24.5691	24.9327	24.9271		6	6	6	57.816	15	0.834492	Threonine--tRNA ligase, cytoplasmic	TARS
28.4861	28.4143	28.2752	28.1916	28.5526	28.1251	28.86		23	23	23	323.31	62	0.839351	X-ray repair cross-complementing protein 5	XRCC5
26.5022	26.0396	26.4102	27.2198	27.0138	25.2401	28.3297		18	3	0	16.766	17	0.839577	Histone H2B type 1-O	HIST1H2BO
24.7898	24.7277	24.9174	24.0173	24.763	25.4665	24.219		9	9	9	68.67	12	0.854602	Clathrin heavy chain;Clathrin heavy chain 1	CLTC
27.2072	26.7943	26.9623	27.0747	26.1711	27.3993	26.254		15	15	15	213.78	47	0.875317	Adenylyl cyclase-associated protein;Adenylyl cyclase-associated protein 1	CAP1
27.0953	27.4397	27.2607	27.2808	27.0408	24.3859	28.7193		5	5	5	74.473	15	0.875945	40S ribosomal protein S17	RPS17
27.8503	28.0801	27.9748	28.3092	27.569	27.918	28.2557		23	23	23	323.31	55	0.876335	Protein RCC2	RCC2
25.856	25.8332	25.3745	25.7819	25.5412	26.8263	23.8195		9	9	9	118.34	10	0.891293	26S protease regulatory subunit 6B	PSMC4
29.3783	29.7031	29.177	29.6948	29.4594	29.3221	29.5986		19	19	9	323.31	82	0.901604	Eukaryotic initiation factor 4A-I	EIF4A1
25.2391	25.4528	25.5571	25.9407	23.0505	25.8019	23.9653		5	5	5	79.223	16	0.906341	Proteasome subunit beta type;Proteasome subunit beta type-1	PSMB1
25.7387	25.1973	25.4631	25.6482	25.3061	25.8453	24.8066		5	5	5	28.749	14	0.924158	Cell division control protein 42 homolog	CDC42;hCG_39634
26.2299	26.1081	25.052	26.5641	27.361	26.0742	26.0063		6	6	6	146.35	21	0.931058	THO complex subunit 4	ALYREF
28.26	27.9263	28.6261	27.734	27.2211	28.8682	27.2602		2	2	2	11.465	0	0.933551	Histone H3.1	HIST1H3C
27.7398	27.0898	26.8157	26.9398	28.8504	28.6164	25.6027		14	1	1	104.74	16	0.942496	Histone H3.2	HIST2H3A
26.5472	26.5275	26.3786	26.4847	26.7005	25.6734	27.0892		7	7	7	81.785	26	0.943905	Serine/arginine-rich splicing factor 7	SRSF7
27.1532	27.1341	27.2995	27.3763	26.4166	27.094	27.0867		6	6	6	112.95	23	0.947404	60S ribosomal protein L18	RPL18
29.8356	30.0368	29.6741	29.9129	29.9611	29.4194	30.5001		30	30	30	323.31	170	0.949155	Heterogeneous nuclear ribonucleoproteins A2/B1	HNRNPA2B1;HNRPA2B1
26.6041	26.409	26.4277	26.7379	26.2126	25.4908	27.1817		17	17	17	190.16	38	0.961502	Serine/threonine-protein phosphatase 2A 65 kDa regulatory subunit A alpha isoform	PPP2R1A
