# Supplementary material for: Identification of Altered Developmental Pathways in Human Juvenile HD iPSC With 71Q and 109Q Using Transcriptome Profiling
Source: Front Cell Neurosci. 2019 Jan 18;12:528. doi: 10.3389/fncel.2018.00528 (PMC6345698; doi:10.3389/fncel.2018.00528)
Supplement: Table S5 — A list of pathway-based sets containing all the genes, from the submitted list, involved in a specific biochemical pathway. Genes DE in both HD iPSC lines or only in 71Q or 109Q lines were submitted to the analysis. [file Table_5.XLSX]

## Sheet: Arkusz1
Both HD iPSC lines
p-value	q-value	pathway	source	external_id	members_input_overlap
0.000108315	0.0180887	phospholipase c signaling pathway	BioCarta	plcpathway	PLCB1; PIK3R1
0.000807174	0.0393842	Ion transport by P-type ATPases	Reactome	R-HSA-936837	ATP8B3; ATP10B; ATP12A
0.00263773	0.0393842	induction of apoptosis through dr3 and dr4/5 death receptors	BioCarta	deathpathway	BID; ACTA1
0.00263773	0.0393842	Phosphatidylinositol Phosphate Metabolism	SMPDB	SMP00463	PLCB1; PIK3R1
0.00263773	0.0393842	Joubert syndrome	SMPDB	SMP00582	PLCB1; PIK3R1
0.00283466	0.0393842	Apoptotic Signaling Pathway	Wikipathways	WP3639	IRF2; BID; PIK3R1
0.00292342	0.0393842	Ion channel transport	Reactome	R-HSA-983712	ATP8B3; TRPV4; ATP10B; ATP12A
0.00302796	0.0393842	Apoptosis	Wikipathways	WP254	IRF2; BID; PIK3R1
0.00362862	0.0393842	thrombin signaling and protease-activated receptors	BioCarta	par1pathway	PLCB1; PIK3R1
0.00389949	0.0393842	Selective Serotonin Reuptake Inhibitor Pathway	Pharmacodynamics	PharmGKB	PA161749006
0.00389949	0.0393842	Reelin signaling pathway	PID	reelinpathway	VLDLR; PIK3R1
0.0041156	0.0393842	Inflammatory mediator regulation of TRP channels - Homo sapiens (human)	KEGG	path:hsa04750	PLCB1; PIK3R1; TRPV4
0.00446857	0.0393842	vegf hypoxia and angiogenesis	BioCarta	vegfpathway	ACTA1; PIK3R1
0.00446857	0.0393842	Beta2 integrin cell surface interactions	PID	integrin2_pathway	C3; TGFBI
0.00473772	0.0393842	Chagas disease (American trypanosomiasis) - Homo sapiens (human)	KEGG	path:hsa05142	C3; PLCB1; PIK3R1
0.00476666	0.0393842	erk and pi-3 kinase are necessary for collagen binding in corneal epithelia	BioCarta	ecmpathway	ACTA1; PIK3R1
0.00476666	0.0393842	Nongenotropic Androgen signaling	PID	ar_nongenomic_pathway	PLCB1; PIK3R1
0.00476666	0.0393842	Downstream signaling of activated FGFR1	Reactome	R-HSA-5654687	FLRT2; PIK3R1
0.00599265	0.0393842	Transport of small molecules	Reactome	R-HSA-382551	VLDLR; ATP10B; SLC24A3; ATP12A; ATP8B3; SLC5A6; TRPV4
0.00604796	0.0393842	FAS (CD95) signaling pathway	PID	faspathway	BID; PIK3R1
0.00709788	0.0393842	Sphingolipid signaling pathway - Homo sapiens (human)	KEGG	path:hsa04071	PLCB1; BID; PIK3R1
0.00862344	0.0393842	Plasma membrane estrogen receptor signaling	PID	er_nongenomic_pathway	PLCB1; PIK3R1
0.00902505	0.0393842	PAR1-mediated thrombin signaling events	PID	thrombin_par1_pathway	PLCB1; PIK3R1
0.00943491	0.0393842	nfat and hypertrophy of the heart	BioCarta	nfatpathway	ACTA1; PIK3R1
71Q HD iPSC lines
p-value	q-value	pathway	source	external_id	members_input_overlap
0.000187767	0.0611301	Transcriptional regulation of white adipocyte differentiation	Wikipathways	WP2751	LPL; CEBPA; ANGPTL4
0.000349315	0.0611301	p73 transcription factor network	PID	p73pathway	CDKN1A; AFP; GDF15; RAD51; IL1RAP
0.000895867	0.0902578	Inflammatory mediator regulation of TRP channels - Homo sapiens (human)	KEGG	path:hsa04750	PLA2G6; PLCB1; IL1RAP; PLA2G4C; TRPV4
0.00159094	0.0902578	Effects of Nitric Oxide	Wikipathways	WP1995	MT-CO1; XDH
0.0018395	0.0902578	DNA Damage Response	Wikipathways	WP707	DDB2; GADD45B; CDKN1A; RAD51
0.00203662	0.0902578	Endothelin Pathways	Wikipathways	WP2197	PLCB1; NPY1R; CALCRL
0.00215652	0.0902578	Glioma - Homo sapiens (human)	KEGG	path:hsa05214	PDGFB; DDB2; CDKN1A; GADD45B
0.00227007	0.0902578	Melanoma - Homo sapiens (human)	KEGG	path:hsa05218	PDGFB; DDB2; CDKN1A; GADD45B
0.00239117	0.0902578	Vascular smooth muscle contraction - Homo sapiens (human)	KEGG	path:hsa04270	PLA2G6; PLCB1; PLA2G4C; KCNMA1; CALCRL
0.00263534	0.0902578	Pancreatic cancer - Homo sapiens (human)	KEGG	path:hsa05212	DDB2; GADD45B; CDKN1A; RAD51
0.00283667	0.0902578	Thyroid cancer - Homo sapiens (human)	KEGG	path:hsa05216	DDB2; GADD45B; CDKN1A
0.00329965	0.0907514	phospholipases	HumanCyc	LIPASYN-PWY	PLA2G6; PLA2G4C; PLCB1
0.00337077	0.0907514	Adipogenesis	Wikipathways	WP236	NDN; CDKN1A; LPL; GADD45B; CEBPA
0.00367559	0.0918898	LncRNA-mediated mechanisms of therapeutic resistance	Wikipathways	WP3672	CDKN1A; VLDLR-AS1
0.00461096	0.0975599	Direct p53 effectors	PID	p53downstreampathway	DDB2; DDIT4; GDF15; AFP; CDKN1A
0.0046511	0.0975599	Prader-Willi and Angelman Syndrome	Wikipathways	WP3998	MAGEL2; NHLH2; NDN
0.00487884	0.0975599	miRNA Regulation of DNA Damage Response	Wikipathways	WP1530	DDB2; CDKN1A; GADD45B; RAD51
0.00501737	0.0975599	Assembly of active LPL and LIPC lipase complexes	Reactome	R-HSA-8963889	LPL; ANGPTL4
0.00665856	0.122658	Cholesterol metabolism - Homo sapiens (human)	KEGG	path:hsa04979	CYP27A1; LPL; ANGPTL4
0.00738686	0.12927	Formation of Senescence-Associated Heterochromatin Foci (SAHF)	Reactome	R-HSA-2559584	CDKN1A; HIST1H1A
0.00866998	0.134103	Validated transcriptional targets of TAp63 isoforms	PID	tap63pathway	GDF15; SPATA18; CDKN1A
0.00919562	0.134103	ATM Signaling Pathway	Wikipathways	WP2516	CDKN1A; RAD51
0.00919562	0.134103	Purine catabolism	Reactome	R-HSA-74259	NUDT18; XDH
0.00919562	0.134103	prion pathway	BioCarta	prionpathway	RPSAP58; HSPA5
109Q HD iPSC lines
p-value	q-value	pathway	source	external_id	members_input_overlap
1.24656e-10	7.57905e-08	Direct p53 effectors	PID	p53downstreampathway	LIF; TP53; BTG2; RPS27L; MIR34A; CDKN1A; BAX; TNFRSF10C; TNFRSF10B; FDXR; TNFRSF10D; DDB2; GDF15
1.3497e-06	0.000400682	p53 signaling pathway - Homo sapiens (human)	KEGG	path:hsa04115	TP53; CCND1; CDKN1A; BAX; TNFRSF10B; ZMAT3; DDB2
2.0441e-06	0.000400682	TP53 Regulates Transcription of Death Receptors and Ligands	Reactome	R-HSA-6803211	TNFRSF10C; TNFRSF10B; TP53; TNFRSF10D
2.63607e-06	0.000400682	Pancreatic cancer - Homo sapiens (human)	KEGG	path:hsa05212	TP53; CCND1; CDKN1A; BAX; PIK3R1; JAK1; DDB2
5.65161e-06	0.000588848	Validated transcriptional targets of TAp63 isoforms	PID	tap63pathway	CDKN1A; SPATA18; BAX; FDXR; GDF15; AEN
5.811e-06	0.000588848	miRNA regulation of p53 pathway in prostate cancer	Wikipathways	WP3982	DDB2; TNFRSF10B; ZMAT3; TP53; BAX
7.73471e-06	0.000671815	Endometrial cancer - Homo sapiens (human)	KEGG	path:hsa05213	TP53; CCND1; CDKN1A; BAX; PIK3R1; DDB2
1.21739e-05	0.000824703	Thyroid cancer - Homo sapiens (human)	KEGG	path:hsa05216	CCND1; DDB2; CDKN1A; TP53; BAX
1.25592e-05	0.000824703	Endometrial cancer	Wikipathways	WP4155	TP53; CCND1; CDKN1A; BAX; PIK3R1; DDB2
1.35642e-05	0.000824703	Measles - Homo sapiens (human)	KEGG	path:hsa05162	TP53; CCND1; TNFRSF10D; TNFRSF10C; TNFRSF10B; PIK3R1; JAK1; PRKCQ
1.64625e-05	0.00090993	Non-small cell lung cancer - Homo sapiens (human)	KEGG	path:hsa05223	TP53; CCND1; CDKN1A; BAX; PIK3R1; DDB2
1.95696e-05	0.000991524	DNA Damage Response	Wikipathways	WP707	TP53; CCND1; CDKN1A; BAX; TNFRSF10B; DDB2
2.51008e-05	0.00117394	Glioma - Homo sapiens (human)	KEGG	path:hsa05214	TP53; CCND1; CDKN1A; BAX; PIK3R1; DDB2
2.72012e-05	0.00117443	Melanoma - Homo sapiens (human)	KEGG	path:hsa05218	TP53; CCND1; CDKN1A; BAX; PIK3R1; DDB2
2.89744e-05	0.00117443	TP53 Regulates Transcription of Cell Death Genes	Reactome	R-HSA-5633008	TNFRSF10C; TNFRSF10B; TP53; BAX; TNFRSF10D
3.33934e-05	0.00126895	DNA Damage Response (only ATM dependent)	Wikipathways	WP710	PCK2; TP53; CCND1; CDKN1A; BAX; FOSL1; PIK3R1
3.70626e-05	0.00132553	Chronic myeloid leukemia - Homo sapiens (human)	KEGG	path:hsa05220	TP53; CCND1; CDKN1A; BAX; PIK3R1; DDB2
4.39841e-05	0.00148568	btg family proteins and cell cycle regulation	BioCarta	btg2pathway	CCND1; TP53; BTG2
4.81033e-05	0.00153931	TRAIL signaling pathway	PID	trail_pathway	TNFRSF10C; TNFRSF10B; PIK3R1; TNFRSF10D
5.98732e-05	0.00169253	TP53 Regulates Transcription of Cell Cycle Genes	Reactome	R-HSA-6791312	CDKN1A; PLK2; TP53; BTG2; BAX
6.10805e-05	0.00169253	Signaling Pathways in Glioblastoma	Wikipathways	WP2261	ERBB3; TP53; CCND1; CDKN1A; PIK3R1; PRKCQ
6.12429e-05	0.00169253	Necroptosis - Homo sapiens (human)	KEGG	path:hsa04217	TNFRSF10D; H2AFY2; BAX; TNFRSF10C; TNFRSF10B; HIST1H2AK; JAK1; HIST3H2A
7.45819e-05	0.00197156	Colorectal cancer - Homo sapiens (human)	KEGG	path:hsa05210	TP53; CCND1; CDKN1A; BAX; PIK3R1; DDB2
8.80576e-05	0.00219766	TP53 Regulates Transcription of Cell Death Genes	Wikipathways	WP3802	TNFRSF10C; TNFRSF10B; BAX; TNFRSF10D
9.03642e-05	0.00219766	miRNA Regulation of DNA Damage Response	Wikipathways	WP1530	TP53; CCND1; CDKN1A; BAX; TNFRSF10B; DDB2
0.00011519	0.00259922	Bladder Cancer	Wikipathways	WP2828	CCND1; CDKN1A; TP53; PIK3R1
0.000115426	0.00259922	Small cell lung cancer - Homo sapiens (human)	KEGG	path:hsa05222	TP53; CCND1; CDKN1A; BAX; PIK3R1; DDB2
0.000146201	0.00306517	TP53 Regulates Transcription of Cell Cycle Genes	Wikipathways	WP3804	CDKN1A; PLK2; BTG2
0.000146201	0.00306517	p53 signaling pathway	BioCarta	p53pathway	CCND1; CDKN1A; TP53
0.000183464	0.00371821	Hepatitis B - Homo sapiens (human)	KEGG	path:hsa05161	TP53; CCND1; CDKN1A; BAX; PIK3R1; JAK1; DDB2
0.000250744	0.00476326	Viral carcinogenesis - Homo sapiens (human)	KEGG	path:hsa05203	TP53; CCND1; CDKN1A; BAX; HIST3H2BB; PIK3R1; JAK1; C3
0.000251557	0.00476326	HTLV-I infection - Homo sapiens (human)	KEGG	path:hsa05166	HLA-DRA; TP53; ELK4; CCND1; CDKN1A; BAX; FOSL1; PIK3R1; JAK1
0.000258532	0.00476326	Oncostatin_M	NetPath	Pathway_Oncostatin_M	ERBB3; TP53; PIK3R1; JAK1
0.000331725	0.00593202	Chromosomal and microsatellite instability in colorectal cancer	Wikipathways	WP4216	CCND1; DDB2; CDKN1A; TP53; BAX
0.000398747	0.0067344	Transcriptional activation of cell cycle inhibitor p21	Reactome	R-HSA-69895	CDKN1A; TP53
0.000398747	0.0067344	Transcriptional activation of p53 responsive genes	Reactome	R-HSA-69560	CDKN1A; TP53
0.000457787	0.00746281	Interleukin-3, 5 and GM-CSF signaling	Reactome	R-HSA-512988	TEC; INPP5D; PIK3R1; JAK1
0.000469465	0.00746281	Hepatocellular carcinoma - Homo sapiens (human)	KEGG	path:hsa05225	TP53; CCND1; CDKN1A; GSTM5; BAX; PIK3R1; DDB2
0.0004787	0.00746281	p73 transcription factor network	PID	p73pathway	CDKN1A; AEN; GDF15; BAX; JAK1
0.000558813	0.0082868	TP53 Network	Wikipathways	WP1742	CDKN1A; TP53; BAX
0.000558813	0.0082868	superpathway of methionine degradation	HumanCyc	PWY-5328	PCCB; DBT; CBSL
0.000661003	0.00934627	RUNX3 regulates CDKN1A transcription	Reactome	R-HSA-8941855	CDKN1A; TP53
0.000661003	0.00934627	phospholipase c signaling pathway	BioCarta	plcpathway	PLCB1; PIK3R1
0.000745907	0.0096737	The human immune response to tuberculosis	Wikipathways	WP4197	PSMB8; IFIT1; JAK1
0.000745907	0.0096737	hypoxia and p53 in the cardiovascular system	BioCarta	p53hypoxiapathway	CDKN1A; TP53; BAX
0.000747803	0.0096737	Photodynamic therapy-induced AP-1 survival signaling.	Wikipathways	WP3611	CCND1; CDKN1A; TP53; BAX
0.000747803	0.0096737	Hepatitis C and Hepatocellular Carcinoma	Wikipathways	WP3646	CCND1; CDKN1A; TP53; JAK1
0.000765704	0.00969892	Systemic lupus erythematosus - Homo sapiens (human)	KEGG	path:hsa05322	HLA-DRA; H2AFY2; HIST3H2BB; HIST1H2AK; C3; HIST3H2A
0.00080635	0.00985606	Downstream TCR signaling	Reactome	R-HSA-202424	PRKCQ; HLA-DRA; INPP5D; PIK3R1
0.000852678	0.00985606	Phosphatidylinositol Phosphate Metabolism	SMPDB	SMP00463	PLCB1; INPP5D; PIK3R1
0.000852678	0.00985606	Joubert syndrome	SMPDB	SMP00582	PLCB1; INPP5D; PIK3R1
0.000852678	0.00985606	TP53 regulates transcription of additional cell cycle genes whose exact role in the p53 pathway remain uncertain	Reactome	R-HSA-6804115	PLK2; TP53; BTG2
0.000859163	0.00985606	Kaposi,s sarcoma-associated herpesvirus infection - Homo sapiens (human)	KEGG	path:hsa05167	TP53; CCND1; CDKN1A; BAX; PIK3R1; JAK1; C3
0.000913725	0.0102879	Apoptosis Modulation and Signaling	Wikipathways	WP1772	TNFRSF10C; TNFRSF10B; TP53; BAX; TNFRSF10D
0.000936483	0.0103524	Transcriptional Regulation by TP53	Reactome	R-HSA-3700989	TP53; BTG2; CDKN1A; PLK2; BAX; TNFRSF10C; TNFRSF10B; TAF4B; TNFRSF10D; DDB2
0.000965771	0.0104855	Apoptosis - Homo sapiens (human)	KEGG	path:hsa04210	TP53; BAX; TNFRSF10C; TNFRSF10B; PIK3R1; TNFRSF10D
0.00107311	0.011276	ErbB Signaling Pathway	Wikipathways	WP673	CCND1; ERBB3; CDKN1A; TP53
0.00109421	0.011276	IL-7 Signaling Pathway	Wikipathways	WP205	CCND1; PIK3R1; JAK1
0.00109421	0.011276	cell cycle: g1/s check point	BioCarta	g1pathway	CCND1; CDKN1A; TP53
0.00127512	0.0129212	Interleukin-4 and 13 signaling	Wikipathways	WP4066	CCND1; CDKN1A; TP53; LIF; PIK3R1
0.00133861	0.0130628	Breast cancer - Homo sapiens (human)	KEGG	path:hsa05224	TP53; CCND1; CDKN1A; BAX; PIK3R1; DDB2
0.00134907	0.0130628	Proteoglycans in cancer - Homo sapiens (human)	KEGG	path:hsa05205	ERBB3; TP53; CCND1; SDC1; CDKN1A; ANK1; PIK3R1
0.00135956	0.0130628	Cytokine Signaling in Immune system	Reactome	R-HSA-1280215	IFITM3; LIF; INPP5D; SDC1; TEC; HLA-DRA; TRIM22; PSMB8; PIK3R1; JAK1; IFIT1
0.00137503	0.0130628	Interleukin receptor SHC signaling	Reactome	R-HSA-912526	INPP5D; PIK3R1; JAK1
0.00143465	0.0134195	Gastric cancer - Homo sapiens (human)	KEGG	path:hsa05226	TP53; CCND1; CDKN1A; BAX; PIK3R1; DDB2
0.00146149	0.0134634	Generic Transcription Pathway	Reactome	R-HSA-212436	TP53; BTG2; NR1I2; CCND1; CDKN1A; PLK2; ZNF208; ZNF257; PRKCQ; TNFRSF10C; TNFRSF10B; TAF4B; ZFP30; BAX; HIST1H2AK; TNFRSF10D; DDB2; HIST3H2BB; ZNF471
0.00153086	0.0136877	influence of ras and rho proteins on g1 to s transition	BioCarta	raccycdpathway	CCND1; CDKN1A; PIK3R1
0.00153086	0.0136877	role of erbb2 in signal transduction and oncology	BioCarta	her2pathway	ERBB3; PIK3R1; JAK1
0.00178229	0.0153784	Basal cell carcinoma - Homo sapiens (human)	KEGG	path:hsa05217	DDB2; CDKN1A; TP53; BAX
0.00180674	0.0153784	JAK-STAT	Wikipathways	WP2593	CCND1; TEC; PIK3R1; BAX; JAK1
0.00182113	0.0153784	2-oxobutanoate degradation	HumanCyc	PWY-5130	PCCB; DBT
0.00182113	0.0153784	TRAIL signaling	Reactome	R-HSA-75158	TNFRSF10B; TNFRSF10D
0.00193347	0.0161034	Interferon Signaling	Reactome	R-HSA-913531	IFITM3; HLA-DRA; JAK1; TRIM22; PSMB8; IFIT1
0.00221811	0.0182244	RNA Polymerase II Transcription	Reactome	R-HSA-73857	HIST3H2BB; TP53; BTG2; NR1I2; U2AF1; CDKN1A; PLK2; ZNF208; ZNF257; PRKCQ; TNFRSF10C; TNFRSF10B; TAF4B; ZFP30; BAX; HIST1H2AK; TNFRSF10D; DDB2; CCND1; ZNF471
0.00232889	0.018646	Threonine and 2-Oxobutanoate Degradation	SMPDB	SMP00452	PCCB; DBT
0.00236142	0.018646	AMP-activated Protein Kinase (AMPK) Signaling	Wikipathways	WP1403	PLCB1; CDKN1A; TP53; PIK3R1
0.00236142	0.018646	TCR signaling in na&#xef;ve CD4+ T cells	PID	tcr_pathway	PRKCQ; STK39; HLA-DRA; INPP5D
0.00247466	0.0192897	EPO signaling pathway	PID	epopathway	TEC; INPP5D; PIK3R1
0.00262552	0.0202065	Interferon alpha/beta signaling	Reactome	R-HSA-909733	IFITM3; PSMB8; IFIT1; JAK1
0.00288644	0.0208095	Sphingolipid signaling pathway - Homo sapiens (human)	KEGG	path:hsa04071	PLCB1; SPTLC2; PIK3R1; BAX; TP53
0.00289549	0.0208095	Mammary gland development pathway - Involution (Stage 4 of 4)	Wikipathways	WP2815	TP53; BAX
0.00289549	0.0208095	LIF signaling	INOH	None	LIF; JAK1
0.00289549	0.0208095	Vindesine Action Pathway	SMPDB	SMP00438	CDKN1A; TP53
0.00289549	0.0208095	Vincristine Action Pathway	SMPDB	SMP00437	CDKN1A; TP53
0.00290922	0.0208095	TCR signaling	Reactome	R-HSA-202403	PRKCQ; HLA-DRA; INPP5D; PIK3R1
0.00304375	0.0215186	Influenza A - Homo sapiens (human)	KEGG	path:hsa05164	HLA-DRA; TNFRSF10D; TNFRSF10C; TNFRSF10B; PIK3R1; JAK1
0.00321322	0.0224556	IL6	NetPath	Pathway_IL6	ERBB3; TEC; PIK3R1; JAK1
0.00344128	0.0231315	Validated transcriptional targets of AP1 family members Fra1 and Fra2	PID	fra_pathway	CCND1; LIF; FOSL1
0.00351997	0.0231315	Vinblastine Action Pathway	SMPDB	SMP00436	CDKN1A; TP53
0.00351997	0.0231315	The role of GTSE1 in G2/M progression after G2 checkpoint	Reactome	R-HSA-8852276	CDKN1A; TP53
0.00351997	0.0231315	Vinorelbine Action Pathway	SMPDB	SMP00439	CDKN1A; TP53
0.00351997	0.0231315	Biotin transport and metabolism	Reactome	R-HSA-196780	PCCB; SLC5A6
0.00353821	0.0231315	Leptin signaling pathway	Wikipathways	WP2034	CCND1; BAX; PIK3R1; JAK1
0.00371408	0.024023	Interleukin-2 family signaling	Reactome	R-HSA-451927	INPP5D; PIK3R1; JAK1
0.00399973	0.0255983	Signaling events mediated by HDAC Class III	PID	hdac_classiii_pathway	CDKN1A; TP53; BAX
0.00420133	0.0261247	LncRNA-mediated mechanisms of therapeutic resistance	Wikipathways	WP3672	CDKN1A; TP53
0.00420133	0.0261247	antigen processing and presentation	BioCarta	mhcpathway	HLA-DRA; PSMB8
0.00423033	0.0261247	Herpes simplex infection - Homo sapiens (human)	KEGG	path:hsa05168	HLA-DRA; TP53; TAF4B; JAK1; C3; IFIT1
0.00425386	0.0261247	Glucocorticoid receptor regulatory network	PID	reg_gr_pathway	PCK2; CDKN1A; TP53; BAX
0.0043704	0.026572	CD4 T cell receptor signaling	INOH	None	PRKCQ; HLA-DRA; FOSL1; PIK3R1; PSMB8
0.00451463	0.0269107	Hepatitis C - Homo sapiens (human)	KEGG	path:hsa05160	CDKN1A; TP53; IFIT1; PIK3R1; JAK1
0.00451463	0.0269107	FoxO signaling pathway - Homo sapiens (human)	KEGG	path:hsa04068	PCK2; CCND1; CDKN1A; PLK2; PIK3R1
0.00461028	0.0272141	Bladder cancer - Homo sapiens (human)	KEGG	path:hsa05219	CCND1; CDKN1A; TP53
0.00493863	0.028597	Transcriptional regulation by RUNX3	Wikipathways	WP4107	CCND1; CDKN1A
0.00493863	0.028597	rb tumor suppressor/checkpoint signaling in response to dna damage	BioCarta	rbpathway	CDKN1A; TP53
0.00519217	0.0297815	Huntington,s disease - Homo sapiens (human)	KEGG	path:hsa05016	PLCB1; TP53; BAX; TAF4B; MT-ATP6; POLR2J3
0.00527829	0.0299925	Apoptotic Signaling Pathway	Wikipathways	WP3639	TNFRSF10B; TP53; BAX; PIK3R1
0.0057305	0.0311106	Apoptosis	Wikipathways	WP254	TNFRSF10B; TP53; PIK3R1; BAX
0.0057305	0.0311106	Validated targets of C-MYC transcriptional activation	PID	myc_activpathway	FOSL1; TAF4B; TP53; BAX
0.0057305	0.0311106	CXCR4-mediated signaling events	PID	cxcr4_pathway	PLCB1; HLA-DRA; INPP5D; PIK3R1
0.00573091	0.0311106	apoptotic signaling in response to dna damage	BioCarta	chemicalpathway	TP53; BAX
0.00573091	0.0311106	TP53 Regulates Transcription of Genes Involved in G1 Cell Cycle Arrest	Reactome	R-HSA-6804116	CDKN1A; TP53
0.00599294	0.0320666	miRNA regulation of prostate cancer signaling pathways	Wikipathways	WP3981	CCND1; CDKN1A; TP53
0.00601249	0.0320666	Epstein-Barr virus infection - Homo sapiens (human)	KEGG	path:hsa05169	HLA-DRA; TP53; CDKN1A; PIK3R1; JAK1; POLR2J3
0.00657723	0.0341791	il 4 signaling pathway	BioCarta	il4pathway	HLA-DRA; JAK1
0.00657723	0.0341791	IL-6-type cytokine receptor ligand interactions	Reactome	R-HSA-6788467	LIF; JAK1
0.00657723	0.0341791	il-7 signal transduction	BioCarta	il7pathway	PIK3R1; JAK1
0.00717593	0.0369743	il-2 receptor beta chain in t cell activation	BioCarta	il2rbpathway	CCND1; PIK3R1; JAK1
0.00729241	0.0372587	Gene expression (Transcription)	Reactome	R-HSA-74160	HIST1H2AK; TP53; BTG2; ZNF257; TNFRSF10B; U2AF1; CDKN1A; PLK2; BAX; CCND1; TNFRSF10C; NR1I2; TAF4B; ZFP30; ZNF208; PRKCQ; TNFRSF10D; DDB2; HIST3H2BB; ZNF471
0.00747667	0.0378818	PI3K events in ERBB2 signaling	Reactome	R-HSA-1963642	ERBB3; PIK3R1
0.00759878	0.0381823	IL-3 Signaling Pathway	Wikipathways	WP286	INPP5D; PIK3R1; JAK1
0.00838069	0.0406351	Prostate cancer - Homo sapiens (human)	KEGG	path:hsa05215	CCND1; CDKN1A; TP53; PIK3R1
0.0084283	0.0406351	IL-9 Signaling Pathway	Wikipathways	WP22	PIK3R1; JAK1
0.0084283	0.0406351	Formation of Senescence-Associated Heterochromatin Foci (SAHF)	Reactome	R-HSA-2559584	CDKN1A; TP53
0.00848793	0.0406351	G-protein beta:gamma signalling	Reactome	R-HSA-397795	PLCB1; PIK3R1; JAK1
0.00848793	0.0406351	IL3	NetPath	Pathway_IL3	TEC; INPP5D; PIK3R1
0.00848793	0.0406351	Transcriptional regulation by RUNX3	Reactome	R-HSA-8878159	CCND1; CDKN1A; TP53
0.00899247	0.0423831	AGE-RAGE signaling pathway in diabetic complications - Homo sapiens (human)	KEGG	path:hsa04933	CCND1; PLCB1; PIK3R1; BAX
0.00899247	0.0423831	Phosphatidylinositol signaling system - Homo sapiens (human)	KEGG	path:hsa04070	IMPAD1; INPP5D; PIK3R1; PLCB1
0.00943124	0.0428129	TP53 Regulates Transcription of Genes Involved in G2 Cell Cycle Arrest	Reactome	R-HSA-6804114	TP53; BAX
0.00943124	0.0428129	SCF(Skp2)-mediated degradation of p27/p21	Reactome	R-HSA-187577	CCND1; CDKN1A
0.00943124	0.0428129	regulation of cell cycle progression by plk3	BioCarta	plk3pathway	TP53; BAX
0.00943124	0.0428129	Doxorubicin Pathway (Cancer Cell), Pharmacodynamics	PharmGKB	PA165292163	TP53; XDH
0.00943574	0.0428129	Apoptosis-related network due to altered Notch3 in ovarian cancer	Wikipathways	WP2864	TNFRSF10B; CDKN1A; ERBB3
0.00963274	0.043077	Wnt Signaling Pathway and Pluripotency	Wikipathways	WP399	PRKCQ; CCND1; TP53; FOSL1
0.00963564	0.043077	Ub-specific processing proteases	Reactome	R-HSA-5689880	TP53; HIST3H2BB; HIST1H2AK; PSMB8; DDB2; HIST3H2A
0.00993188	0.0440772	IL-4 Signaling Pathway	Wikipathways	WP395	INPP5D; PIK3R1; JAK1
