# Supplementary material for: Identification of Altered Developmental Pathways in Human Juvenile HD iPSC With 71Q and 109Q Using Transcriptome Profiling
Source: Front Cell Neurosci. 2019 Jan 18;12:528. doi: 10.3389/fncel.2018.00528 (PMC6345698; doi:10.3389/fncel.2018.00528)
Supplement: Table S6 — A list of complex-based sets containing sets of genes whose protein products are over-represented in the same protein complex. Genes DE in both HD iPSC lines or only in 71Q or 109Q lines were submitted to the analysis. [file Table_6.XLSX]

## Sheet: Arkusz1
Both HD iPSC lines
p-value	q-value	complex_name	source	members_input_overlap
0.000120747	0.000120747	RELN/VLDLR/DAB1/PI3K	PID	VLDLR; PIK3R1
71Q HD iPSC lines
p-value	q-value	complex_name	source	members_input_overlap
5.23271e-05	0.000340126	BKCA-beta2AR complex	CORUM	ADRB2; KCNMA1
5.23271e-05	0.000340126	C/EBPalpha-HNF6 complex	CORUM	CEBPA; ONECUT1
0.00015624	0.000677042	BKCA-beta2AR-AKAP79 signaling complex	CORUM	ADRB2; KCNMA1
0.00107321	0.00348793	MCM.complex	Spike	MCM5; MCM10
0.00516763	0.0118743	MCM10:active pre-replicative complex	Reactome	MCM5; MCM10
0.00587818	0.0118743	MCM10:pre-replicative complex	Reactome	MCM5; MCM10
0.00742464	0.0118743	Emerin regulatory complex	CORUM	HIST1H3C; HIST1H1A
0.00742464	0.0118743	CDK:DDK:MCM10:active pre-replicative complex	Reactome	MCM5; MCM10
0.00825929	0.0118743	CDK:DDK:MCM10:active pre-replicative complex:CDC45	Reactome	MCM5; MCM10
0.00913407	0.0118743	Cdc45:CDK:DDK:Mcm10:claspin:pre-replicative complex	Reactome	MCM5; MCM10
109Q HD iPSC lines
p-value	q-value	complex_name	source	members_input_overlap
7.02028e-05	0.000362714	p-S15-TP53 Tetramer:CDKN1A Gene	Reactome	CDKN1A; TP53
7.02028e-05	0.000362714	p-S15,S20-TP53 Tetramer:DDB2 Gene	Reactome	DDB2; TP53
7.02028e-05	0.000362714	PKC theta/SPAK	PID	PRKCQ; STK39
7.02028e-05	0.000362714	p-S15,S20-TP53 Tetramer:BTG2 Gene	Reactome	TP53; BTG2
7.02028e-05	0.000362714	p-S15,S20-TP53 Tetramer:PLK2 Gene	Reactome	PLK2; TP53
7.02028e-05	0.000362714	TNFRSF10B:TNFRSF10D	Reactome	TNFRSF10B; TNFRSF10D
0.000209454	0.000541088	cyclin D1*/CDK4/CDKN1A.complex	Spike	CCND1; CDKN1A
0.000209454	0.000541088	cyclin D1*/CDK6/CDKN1A.complex	Spike	CCND1; CDKN1A
0.000209454	0.000541088	CDKN1A-TP53-CDK1-PCNA complex	CORUM	CDKN1A; TP53
0.000209454	0.000541088	p-S15,S20-TP53 Tetramer:ZNF385A:CDKN1A Gene	Reactome	CDKN1A; TP53
0.000209454	0.000541088	EP400:p-S15-TP53 Tetramer:CDKN1A Gene	Reactome	CDKN1A; TP53
0.000209454	0.000541088	PI3K regualtory subunit polypeptide 1/IRS2/SHIP	PID	INPP5D; PIK3R1
0.000416612	0.000860998	BBSome core complex	CORUM	BBS9; BBS2
0.000416612	0.000860998	Cell cycle kinase complex CDK2	CORUM	CCND1; CDKN1A
0.000416612	0.000860998	Cell cycle kinase complex CDK4	CORUM	CCND1; CDKN1A
0.000690551	0.00112669	Cell cycle kinase complex CDK5	CORUM	CCND1; CDKN1A
0.000690551	0.00112669	GAB1/SHIP/PIK3R1/SHP2/SHC	PID	INPP5D; PIK3R1
0.000690551	0.00112669	JAK1:LIFR:JAK2:LIF	INOH	LIF; JAK1
0.000690551	0.00112669	RELN/VLDLR/DAB1/PI3K	PID	VLDLR; PIK3R1
0.00103016	0.00152071	Cell cycle kinase complex CDC2	CORUM	CCND1; CDKN1A
0.00103016	0.00152071	IL4/IL4R/JAK1/IL2R gamma/JAK3/SHIP	PID	INPP5D; JAK1
0.00143433	0.00202111	IL4/IL4R/JAK1/IL2R gamma/JAK3/SHC/SHIP	PID	INPP5D; JAK1
0.00190199	0.00226776	BBSome	Reactome	BBS9; BBS2
0.00190199	0.00226776	IL4/IL4R/JAK1/IL2R gamma/JAK3/SHC/SHIP/GRB2	PID	INPP5D; JAK1
0.00190199	0.00226776	IL2/IL2R beta/gamma/JAK1/Fyn/JAK3/PI3K	PID	PIK3R1; JAK1
0.00190199	0.00226776	IL2/IL2R beta/gamma/JAK1/LCK/JAK3/PI3K	PID	PIK3R1; JAK1
0.00243206	0.00259979	LZTFL1 oligomer:BBSome	Reactome	BBS9; BBS2
0.00243206	0.00259979	RAB3IP:BBSome	Reactome	BBS9; BBS2
0.00243206	0.00259979	PI3K:JAK1:IL-7R:JAK3	INOH	PIK3R1; JAK1
0.00598192	0.00618132	IL2/IL2R alpha/beta/gamma/JAK1/LCK/JAK3/SHC/GRB2/SOS1/GAB2/SHP2/PI3K	PID	PIK3R1; JAK1
