# Supplementary material for: Identification of Altered Developmental Pathways in Human Juvenile HD iPSC With 71Q and 109Q Using Transcriptome Profiling
Source: Front Cell Neurosci. 2019 Jan 18;12:528. doi: 10.3389/fncel.2018.00528 (PMC6345698; doi:10.3389/fncel.2018.00528)
Supplement: Table S7 — GO/pathway terms specific for genes dysregulated in both HD iPSC lines. Number of genes associated with the term and the percentage of genes per term are included. Colors of each functional set corresponds with colors of functional clusters shown in Figure 4A. [file Table_7.XLSX]

## Sheet: Arkusz1
Both HD iPSC lines
GO ID	GO Term	Ontology Source	Term Pvalue	Term Pvalue Corrected with Bonferroni Step Down	Group Pvalue	Group Pvalue Corrected with Bonferroni Step Down	GO Levels	GO Groups	% Associated Genes	Nr Genes	Associated Genes Found
GO:0002922	positive regulation of humoral immune response	GO_BiologicalProcess-GOA_23.02.2017_10h01	1.35e-06	2.71e-06	1.35e-06	2.71e-06	4, 5, 6	0	18.75	3	C3, KLK5, ZP3
GO:0002102	Ion transport by P-type ATPases	REACTOME_Pathways_12.10.2017	6.79e-05	0.000136	6.79e-05	0.000136	-1	1	5.26	3	ATP10B, ATP12A, ATP8B3
