# Supplementary material for: Identification of Altered Developmental Pathways in Human Juvenile HD iPSC With 71Q and 109Q Using Transcriptome Profiling
Source: Front Cell Neurosci. 2019 Jan 18;12:528. doi: 10.3389/fncel.2018.00528 (PMC6345698; doi:10.3389/fncel.2018.00528)
Supplement: Table S8 — GO/pathway terms specific for genes dysregulated only in 71Q HD iPSC lines. Number of genes associated with the term and the percentage of genes per term are included. Colors of each functional set corresponds with colors of functional clusters shown in Figure 4B. [file Table_8.XLSX]

## Sheet: ClueGO Results
71Q HD iPSC lines
GO ID	GO Term	Ontology Source	Term PValue	Term PValue Corrected with Bonferroni step down	Group PValue	Group PValue Corrected with Bonferroni step down	GO Levels	GO Groups	% Associated Genes	Nr. Genes	Associated Genes Found
GO:0030512	negative regulation of transforming growth factor beta receptor signaling pathway	GO_BiologicalProcess-EBI-QuickGO-GOA_20.11.2017_00h00	0.0160535	0.0160535	0.0160535	0.0321071	5, 6, 7, 8, 9, 10	0	4.10959	3	FBN1, HSPA5, ONECUT1
GO:0032420	stereocilium	GO_CellularComponent-EBI-QuickGO-GOA_20.11.2017_00h00	0.00451391	0.0406252	0.00451391	0.0180557	2, 3, 4, 5, 6	1	6.52174	3	BBS2, EPS8L2, RIPOR2
R-HSA:69300	Removal of licensing factors from origins	REACTOME_Pathways_20.11.2017	0.0160535	0.0160535	0.0160535	0.0321071	-1	2	4.10959	3	CDKN1A, MCM10, MCM5
WP:3998	Prader-Willi and Angelman Syndrome	WikiPathways_20.11.2017	0.00206254	0.0330006	0.00206254	0.0123752	-1	3	8.57143	3	MAGEL2, NDN, NHLH2
GO:0071674	mononuclear cell migration	GO_BiologicalProcess-EBI-QuickGO-GOA_20.11.2017_00h00	0.00402156	0.0402156	0.00402156	0.0201078	3, 5, 6	4	4.49438	4	ANO6, PDGFB, PLCB1, TRPV4
GO:2000114	regulation of establishment of cell polarity	GO_BiologicalProcess-EBI-QuickGO-GOA_20.11.2017_00h00	0.000519909	0.011438	0.000519909	0.00363936	4, 5	5	13.6364	3	BCAS3, RIPOR2, WDPCP
KEGG:03320	PPAR signaling pathway	KEGG_20.11.2017	0.0154743	0.0309487	0.0154743	0.046423	-1	6	4.16667	3	ANGPTL4, CYP27A1, LPL
KEGG:04270	Vascular smooth muscle contraction	KEGG_20.11.2017	0.0018968	0.0322455	8.1115e-05	0.00064892	-1	7	4.13223	5	CALCRL, KCNMA1, PLA2G4C, PLA2G6, PLCB1
KEGG:04750	Inflammatory mediator regulation of TRP channels	KEGG_20.11.2017	0.000706263	0.0148315	8.1115e-05	0.00064892	-1	7	5.15464	5	IL1RAP, PLA2G4C, PLA2G6, PLCB1, TRPV4
WP:2197	Endothelin Pathways	WikiPathways_20.11.2017	0.00189575	0.0341234	8.1115e-05	0.00064892	-1	7	8.82353	3	CALCRL, NPY1R, PLCB1
KEGG:04115	p53 signaling pathway	KEGG_20.11.2017	0.0132777	0.0398332	0.0184121	0.0184121	-1	8	4.41176	3	CDKN1A, DDB2, GADD45B
KEGG:05210	Colorectal cancer	KEGG_20.11.2017	0.0154743	0.0309487	0.0184121	0.0184121	-1	8	4.16667	3	CDKN1A, DDB2, GADD45B
KEGG:05212	Pancreatic cancer	KEGG_20.11.2017	0.00216424	0.0324635	0.0184121	0.0184121	-1	8	5.33333	4	CDKN1A, DDB2, GADD45B, RAD51
KEGG:05214	Glioma	KEGG_20.11.2017	0.00176914	0.0336137	0.0184121	0.0184121	-1	8	5.6338	4	CDKN1A, DDB2, GADD45B, PDGFB
KEGG:05216	Thyroid cancer	KEGG_20.11.2017	0.00242283	0.0314967	0.0184121	0.0184121	-1	8	8.10811	3	CDKN1A, DDB2, GADD45B
KEGG:05218	Melanoma	KEGG_20.11.2017	0.00227177	0.0318048	0.0184121	0.0184121	-1	8	5.26316	4	CDKN1A, DDB2, GADD45B, PDGFB
KEGG:05220	Chronic myeloid leukemia	KEGG_20.11.2017	0.00249778	0.0299733	0.0184121	0.0184121	-1	8	5.12821	4	CBLC, CDKN1A, DDB2, GADD45B
WP:1530	miRNA Regulation of DNA Damage Response	WikiPathways_20.11.2017	0.00370723	0.0407795	0.0184121	0.0184121	-1	8	4.5977	4	CDKN1A, DDB2, GADD45B, RAD51
WP:707	DNA Damage Response	WikiPathways_20.11.2017	0.00150787	0.0301574	0.0184121	0.0184121	-1	8	5.88235	4	CDKN1A, DDB2, GADD45B, RAD51
