# Supplementary material for: Identification of Altered Developmental Pathways in Human Juvenile HD iPSC With 71Q and 109Q Using Transcriptome Profiling
Source: Front Cell Neurosci. 2019 Jan 18;12:528. doi: 10.3389/fncel.2018.00528 (PMC6345698; doi:10.3389/fncel.2018.00528)
Supplement: Table S9 — GO/pathway terms specific for genes dysregulated only in 109Q HD iPSC lines. Number of genes associated with the term and the percentage of genes per term are included. Colors of each functional set corresponds with colors of functional clusters shown in Figure 4C. [file Table_9.XLSX]

## Sheet: ClueGO Results
109Q HD iPSC lines
GO ID	GO Term	Ontology Source	Term PValue	Term PValue Corrected with Bonferroni step down	Group PValue	Group PValue Corrected with Bonferroni step down	GO Levels	GO Groups	% Associated Genes	Nr. Genes	Associated Genes Found
KEGG:05140	Leishmaniasis	KEGG_20.11.2017	0.0222129	0.0222129	0.0222129	0.0222129	-1	0	4.05405	3	C3, HLA-DRA, JAK1
KEGG:05322	Systemic lupus erythematosus	KEGG_20.11.2017	0.000755143	0.0286954	0.000755143	0.00226543	-1	1	4.51128	6	C3, H2AFY2, HIST1H2AK, HIST3H2A, HIST3H2BB, HLA-DRA
KEGG:00562	Inositol phosphate metabolism	KEGG_20.11.2017	0.0214367	0.0428734	0.0214367	0.0428734	-1	2	4.10959	3	IMPAD1, INPP5D, PLCB1
R-HSA:202424	Downstream TCR signaling	REACTOME_Pathways_20.11.2017	0.00121166	0.038773	3.55618e-05	0.000177809	-1	3	5.10204	5	HLA-DRA, INPP5D, PIK3R1, PRKCQ, PSMB8
R-HSA:512988	Interleukin-3, 5 and GM-CSF signaling	REACTOME_Pathways_20.11.2017	0.000610414	0.0262478	3.55618e-05	0.000177809	-1	3	8.33333	4	INPP5D, JAK1, PIK3R1, TEC
R-HSA:912526	Interleukin receptor SHC signaling	REACTOME_Pathways_20.11.2017	0.00132091	0.0409482	3.55618e-05	0.000177809	-1	3	11.1111	3	INPP5D, JAK1, PIK3R1
WP:205	IL-7 Signaling Pathway	WikiPathways_20.11.2017	0.00105106	0.0357359	3.55618e-05	0.000177809	-1	3	12	3	CCND1, JAK1, PIK3R1
KEGG:05161	Hepatitis B	KEGG_20.11.2017	0.00017395	0.00869748	6.89032e-07	4.82322e-06	-1	4	4.86111	7	BAX, CCND1, CDKN1A, DDB2, JAK1, PIK3R1, TP53
KEGG:05162	Measles	KEGG_20.11.2017	1.36431e-05	0.00091409	6.89032e-07	4.82322e-06	-1	4	5.97015	8	CCND1, JAK1, PIK3R1, PRKCQ, TNFRSF10B, TNFRSF10C, TNFRSF10D, TP53
KEGG:05212	Pancreatic cancer	KEGG_20.11.2017	2.50472e-06	0.00018034	6.89032e-07	4.82322e-06	-1	4	9.33333	7	BAX, CCND1, CDKN1A, DDB2, JAK1, PIK3R1, TP53
R-HSA:512988	Interleukin-3, 5 and GM-CSF signaling	REACTOME_Pathways_20.11.2017	0.000610414	0.0262478	6.89032e-07	4.82322e-06	-1	4	8.33333	4	INPP5D, JAK1, PIK3R1, TEC
R-HSA:6785807	Interleukin-4 and 13 signaling	REACTOME_Pathways_20.11.2017	0.000248707	0.0116892	6.89032e-07	4.82322e-06	-1	4	5.55556	6	CCND1, CDKN1A, JAK1, LIF, PIK3R1, TP53
R-HSA:912526	Interleukin receptor SHC signaling	REACTOME_Pathways_20.11.2017	0.00132091	0.0409482	6.89032e-07	4.82322e-06	-1	4	11.1111	3	INPP5D, JAK1, PIK3R1
WP:205	IL-7 Signaling Pathway	WikiPathways_20.11.2017	0.00105106	0.0357359	6.89032e-07	4.82322e-06	-1	4	12	3	CCND1, JAK1, PIK3R1
WP:2828	Bladder Cancer	WikiPathways_20.11.2017	0.000109844	0.00560203	6.89032e-07	4.82322e-06	-1	4	12.9032	4	CCND1, CDKN1A, PIK3R1, TP53
WP:3646	Hepatitis C and Hepatocellular Carcinoma	WikiPathways_20.11.2017	5.68648e-05	0.00318443	6.89032e-07	4.82322e-06	-1	4	9.80392	5	CCND1, CDKN1A, JAK1, MIR34A, TP53
KEGG:04210	Apoptosis	KEGG_20.11.2017	0.000915503	0.0338736	3.79801e-05	0.000151921	-1	5	4.34783	6	BAX, PIK3R1, TNFRSF10B, TNFRSF10C, TNFRSF10D, TP53
KEGG:04217	Necroptosis	KEGG_20.11.2017	5.82293e-05	0.00314438	3.79801e-05	0.000151921	-1	5	4.87805	8	BAX, H2AFY2, HIST1H2AK, HIST3H2A, JAK1, TNFRSF10B, TNFRSF10C, TNFRSF10D
KEGG:05161	Hepatitis B	KEGG_20.11.2017	0.00017395	0.00869748	3.79801e-05	0.000151921	-1	5	4.86111	7	BAX, CCND1, CDKN1A, DDB2, JAK1, PIK3R1, TP53
KEGG:05162	Measles	KEGG_20.11.2017	1.36431e-05	0.00091409	3.79801e-05	0.000151921	-1	5	5.97015	8	CCND1, JAK1, PIK3R1, PRKCQ, TNFRSF10B, TNFRSF10C, TNFRSF10D, TP53
KEGG:05212	Pancreatic cancer	KEGG_20.11.2017	2.50472e-06	0.00018034	3.79801e-05	0.000151921	-1	5	9.33333	7	BAX, CCND1, CDKN1A, DDB2, JAK1, PIK3R1, TP53
R-HSA:5633008	TP53 Regulates Transcription of Cell Death Genes	REACTOME_Pathways_20.11.2017	2.75173e-05	0.00170607	3.79801e-05	0.000151921	-1	5	11.3636	5	BAX, TNFRSF10B, TNFRSF10C, TNFRSF10D, TP53
R-HSA:5633441	TP53 stimulates transcription of TNFRSF10A, TNFRSF10B,TNFRSF10C and TNFRSF10D genes	REACTOME_Reactions_20.11.2017	2.05719e-08	1.56347e-06	3.79801e-05	0.000151921	-1	5	80	4	TNFRSF10B, TNFRSF10C, TNFRSF10D, TP53
R-HSA:6785807	Interleukin-4 and 13 signaling	REACTOME_Pathways_20.11.2017	0.000248707	0.0116892	3.79801e-05	0.000151921	-1	5	5.55556	6	CCND1, CDKN1A, JAK1, LIF, PIK3R1, TP53
R-HSA:6803211	TP53 Regulates Transcription of Death Receptors and Ligands	REACTOME_Pathways_20.11.2017	1.9483e-06	0.000142226	3.79801e-05	0.000151921	-1	5	33.3333	4	TNFRSF10B, TNFRSF10C, TNFRSF10D, TP53
WP:1530	miRNA Regulation of DNA Damage Response	WikiPathways_20.11.2017	7.54586e-05	0.00399931	3.79801e-05	0.000151921	-1	5	6.89655	6	BAX, CCND1, CDKN1A, DDB2, TNFRSF10B, TP53
WP:1742	TP53 Network	WikiPathways_20.11.2017	0.000458876	0.0206494	3.79801e-05	0.000151921	-1	5	15.7895	3	BAX, CDKN1A, TP53
WP:1772	Apoptosis Modulation and Signaling	WikiPathways_20.11.2017	0.000957746	0.0344788	3.79801e-05	0.000151921	-1	5	5.37634	5	BAX, TNFRSF10B, TNFRSF10C, TNFRSF10D, TP53
WP:205	IL-7 Signaling Pathway	WikiPathways_20.11.2017	0.00105106	0.0357359	3.79801e-05	0.000151921	-1	5	12	3	CCND1, JAK1, PIK3R1
WP:2261	Signaling Pathways in Glioblastoma	WikiPathways_20.11.2017	5.79224e-05	0.00318573	3.79801e-05	0.000151921	-1	5	7.22892	6	CCND1, CDKN1A, ERBB3, PIK3R1, PRKCQ, TP53
WP:2828	Bladder Cancer	WikiPathways_20.11.2017	0.000109844	0.00560203	3.79801e-05	0.000151921	-1	5	12.9032	4	CCND1, CDKN1A, PIK3R1, TP53
WP:3982	miRNA regulation of p53 pathway in prostate cancer	WikiPathways_20.11.2017	5.51841e-06	0.000386289	3.79801e-05	0.000151921	-1	5	15.625	5	BAX, DDB2, TNFRSF10B, TP53, ZMAT3
WP:707	DNA Damage Response	WikiPathways_20.11.2017	1.85612e-05	0.00120648	3.79801e-05	0.000151921	-1	5	8.82353	6	BAX, CCND1, CDKN1A, DDB2, TNFRSF10B, TP53
GO:0005031	tumor necrosis factor-activated receptor activity	GO_MolecularFunction-EBI-QuickGO-GOA_20.11.2017_00h00	0.00118112	0.0389771	3.79801e-05	0.000151921	5, 6	5	11.5385	3	TNFRSF10B, TNFRSF10C, TNFRSF10D
KEGG:04115	p53 signaling pathway	KEGG_20.11.2017	1.28278e-06	9.62089e-05	4.87629e-06	2.92577e-05	-1	6	10.2941	7	BAX, CCND1, CDKN1A, DDB2, TNFRSF10B, TP53, ZMAT3
KEGG:04210	Apoptosis	KEGG_20.11.2017	0.000915503	0.0338736	4.87629e-06	2.92577e-05	-1	6	4.34783	6	BAX, PIK3R1, TNFRSF10B, TNFRSF10C, TNFRSF10D, TP53
KEGG:05161	Hepatitis B	KEGG_20.11.2017	0.00017395	0.00869748	4.87629e-06	2.92577e-05	-1	6	4.86111	7	BAX, CCND1, CDKN1A, DDB2, JAK1, PIK3R1, TP53
KEGG:05162	Measles	KEGG_20.11.2017	1.36431e-05	0.00091409	4.87629e-06	2.92577e-05	-1	6	5.97015	8	CCND1, JAK1, PIK3R1, PRKCQ, TNFRSF10B, TNFRSF10C, TNFRSF10D, TP53
KEGG:05210	Colorectal cancer	KEGG_20.11.2017	2.57982e-05	0.00162528	4.87629e-06	2.92577e-05	-1	6	8.33333	6	BAX, CCND1, CDKN1A, DDB2, PIK3R1, TP53
KEGG:05212	Pancreatic cancer	KEGG_20.11.2017	2.50472e-06	0.00018034	4.87629e-06	2.92577e-05	-1	6	9.33333	7	BAX, CCND1, CDKN1A, DDB2, JAK1, PIK3R1, TP53
KEGG:05213	Endometrial cancer	KEGG_20.11.2017	7.33721e-06	0.000506268	4.87629e-06	2.92577e-05	-1	6	10.3448	6	BAX, CCND1, CDKN1A, DDB2, PIK3R1, TP53
KEGG:05214	Glioma	KEGG_20.11.2017	2.38064e-05	0.00152361	4.87629e-06	2.92577e-05	-1	6	8.4507	6	BAX, CCND1, CDKN1A, DDB2, PIK3R1, TP53
KEGG:05216	Thyroid cancer	KEGG_20.11.2017	1.15612e-05	0.00078616	4.87629e-06	2.92577e-05	-1	6	13.5135	5	BAX, CCND1, CDKN1A, DDB2, TP53
KEGG:05218	Melanoma	KEGG_20.11.2017	3.51492e-05	0.00210895	4.87629e-06	2.92577e-05	-1	6	7.89474	6	BAX, CCND1, CDKN1A, DDB2, PIK3R1, TP53
KEGG:05220	Chronic myeloid leukemia	KEGG_20.11.2017	4.07499e-05	0.00236349	4.87629e-06	2.92577e-05	-1	6	7.69231	6	BAX, CCND1, CDKN1A, DDB2, PIK3R1, TP53
KEGG:05222	Small cell lung cancer	KEGG_20.11.2017	0.000109447	0.00569123	4.87629e-06	2.92577e-05	-1	6	6.45161	6	BAX, CCND1, CDKN1A, DDB2, PIK3R1, TP53
KEGG:05223	Non-small cell lung cancer	KEGG_20.11.2017	1.56147e-05	0.00103057	4.87629e-06	2.92577e-05	-1	6	9.09091	6	BAX, CCND1, CDKN1A, DDB2, PIK3R1, TP53
KEGG:05225	Hepatocellular carcinoma	KEGG_20.11.2017	0.000444871	0.0204641	4.87629e-06	2.92577e-05	-1	6	4.16667	7	BAX, CCND1, CDKN1A, DDB2, GSTM5, PIK3R1, TP53
R-HSA:5633008	TP53 Regulates Transcription of Cell Death Genes	REACTOME_Pathways_20.11.2017	2.75173e-05	0.00170607	4.87629e-06	2.92577e-05	-1	6	11.3636	5	BAX, TNFRSF10B, TNFRSF10C, TNFRSF10D, TP53
R-HSA:6785807	Interleukin-4 and 13 signaling	REACTOME_Pathways_20.11.2017	0.000248707	0.0116892	4.87629e-06	2.92577e-05	-1	6	5.55556	6	CCND1, CDKN1A, JAK1, LIF, PIK3R1, TP53
R-HSA:6791312	TP53 Regulates Transcription of Cell Cycle Genes	REACTOME_Pathways_20.11.2017	4.67665e-05	0.00266569	4.87629e-06	2.92577e-05	-1	6	10.2041	5	BAX, BTG2, CDKN1A, PLK2, TP53
R-HSA:6804115	TP53 regulates transcription of additional cell cycle genes whose exact role in the p53 pathway remain uncertain	REACTOME_Pathways_20.11.2017	0.000622388	0.0255179	4.87629e-06	2.92577e-05	-1	6	14.2857	3	BTG2, PLK2, TP53
WP:1530	miRNA Regulation of DNA Damage Response	WikiPathways_20.11.2017	7.54586e-05	0.00399931	4.87629e-06	2.92577e-05	-1	6	6.89655	6	BAX, CCND1, CDKN1A, DDB2, TNFRSF10B, TP53
WP:1742	TP53 Network	WikiPathways_20.11.2017	0.000458876	0.0206494	4.87629e-06	2.92577e-05	-1	6	15.7895	3	BAX, CDKN1A, TP53
WP:1772	Apoptosis Modulation and Signaling	WikiPathways_20.11.2017	0.000957746	0.0344788	4.87629e-06	2.92577e-05	-1	6	5.37634	5	BAX, TNFRSF10B, TNFRSF10C, TNFRSF10D, TP53
WP:1971	Integrated Cancer Pathway	WikiPathways_20.11.2017	0.000610414	0.0262478	4.87629e-06	2.92577e-05	-1	6	8.33333	4	BAX, CDKN1A, JAK1, TP53
WP:205	IL-7 Signaling Pathway	WikiPathways_20.11.2017	0.00105106	0.0357359	4.87629e-06	2.92577e-05	-1	6	12	3	CCND1, JAK1, PIK3R1
WP:2249	Metastatic brain tumor	WikiPathways_20.11.2017	0.00017758	0.00870142	4.87629e-06	2.92577e-05	-1	6	21.4286	3	MIR34A, PIK3R1, TP53
WP:2261	Signaling Pathways in Glioblastoma	WikiPathways_20.11.2017	5.79224e-05	0.00318573	4.87629e-06	2.92577e-05	-1	6	7.22892	6	CCND1, CDKN1A, ERBB3, PIK3R1, PRKCQ, TP53
WP:2828	Bladder Cancer	WikiPathways_20.11.2017	0.000109844	0.00560203	4.87629e-06	2.92577e-05	-1	6	12.9032	4	CCND1, CDKN1A, PIK3R1, TP53
WP:3611	Photodynamic therapy-induced AP-1 survival signaling.	WikiPathways_20.11.2017	0.000713462	0.0285385	4.87629e-06	2.92577e-05	-1	6	8	4	BAX, CCND1, CDKN1A, TP53
WP:3646	Hepatitis C and Hepatocellular Carcinoma	WikiPathways_20.11.2017	5.68648e-05	0.00318443	4.87629e-06	2.92577e-05	-1	6	9.80392	5	CCND1, CDKN1A, JAK1, MIR34A, TP53
WP:3982	miRNA regulation of p53 pathway in prostate cancer	WikiPathways_20.11.2017	5.51841e-06	0.000386289	4.87629e-06	2.92577e-05	-1	6	15.625	5	BAX, DDB2, TNFRSF10B, TP53, ZMAT3
WP:4155	Endometrial cancer	WikiPathways_20.11.2017	7.33721e-06	0.000506268	4.87629e-06	2.92577e-05	-1	6	10.3448	6	BAX, CCND1, CDKN1A, DDB2, PIK3R1, TP53
WP:673	ErbB Signaling Pathway	WikiPathways_20.11.2017	0.00102398	0.0358393	4.87629e-06	2.92577e-05	-1	6	7.27273	4	CCND1, CDKN1A, ERBB3, TP53
WP:707	DNA Damage Response	WikiPathways_20.11.2017	1.85612e-05	0.00120648	4.87629e-06	2.92577e-05	-1	6	8.82353	6	BAX, CCND1, CDKN1A, DDB2, TNFRSF10B, TP53
WP:710	DNA Damage Response (only ATM dependent)	WikiPathways_20.11.2017	3.55958e-05	0.00210015	4.87629e-06	2.92577e-05	-1	6	6.25	7	BAX, CCND1, CDKN1A, FOSL1, PCK2, PIK3R1, TP53
GO:0071156	regulation of cell cycle arrest	GO_BiologicalProcess-EBI-QuickGO-GOA_20.11.2017_00h00	0.000617415	0.0259314	4.87629e-06	2.92577e-05	4, 5, 6, 7	6	4.6875	6	BAX, BTG2, CCND1, CDKN1A, PLK2, TP53
GO:0030330	DNA damage response, signal transduction by p53 class mediator	GO_BiologicalProcess-EBI-QuickGO-GOA_20.11.2017_00h00	0.000478796	0.021067	4.87629e-06	2.92577e-05	5, 6, 7	6	4.91803	6	BAX, BTG2, CDKN1A, PLK2, RPS27L, TP53
GO:0042772	DNA damage response, signal transduction resulting in transcription	GO_BiologicalProcess-EBI-QuickGO-GOA_20.11.2017_00h00	0.000716393	0.0279393	4.87629e-06	2.92577e-05	5, 6, 7	6	13.6364	3	CDKN1A, RPS27L, TP53
GO:1902806	regulation of cell cycle G1/S phase transition	GO_BiologicalProcess-EBI-QuickGO-GOA_20.11.2017_00h00	1.42453e-06	0.000105415	4.87629e-06	2.92577e-05	5, 6, 7	6	5.81395	10	ANKRD17, BAX, BTG2, CCND1, CDKN1A, NANOGP8, PLCB1, PLK2, RPS27L, TP53
GO:1902807	negative regulation of cell cycle G1/S phase transition	GO_BiologicalProcess-EBI-QuickGO-GOA_20.11.2017_00h00	3.16918e-05	0.0019332	4.87629e-06	2.92577e-05	5, 6, 7, 8	6	6.36364	7	BAX, BTG2, CCND1, CDKN1A, PLK2, RPS27L, TP53
GO:1902403	signal transduction involved in mitotic DNA integrity checkpoint	GO_BiologicalProcess-EBI-QuickGO-GOA_20.11.2017_00h00	0.000225912	0.0108438	4.87629e-06	2.92577e-05	5, 6, 7, 8, 9	6	7.35294	5	BAX, BTG2, CDKN1A, PLK2, TP53
GO:0031571	mitotic G1 DNA damage checkpoint	GO_BiologicalProcess-EBI-QuickGO-GOA_20.11.2017_00h00	2.99387e-06	0.000212565	4.87629e-06	2.92577e-05	5, 6, 7, 8, 9, 10, 11	6	9.09091	7	BAX, BTG2, CCND1, CDKN1A, PLK2, RPS27L, TP53
