# Supplementary material for: Identification of Altered Developmental Pathways in Human Juvenile HD iPSC With 71Q and 109Q Using Transcriptome Profiling
Source: Front Cell Neurosci. 2019 Jan 18;12:528. doi: 10.3389/fncel.2018.00528 (PMC6345698; doi:10.3389/fncel.2018.00528)
Supplement: Table S10 — Lists of genes used for and generated from the meta-analysis of differences in genes expression. Genes overlapping between lists, and the genes reported in more than one of the 9 studies included in the meta-analysis, were identified using MS Excel formulas and are shown in properly entitled columns. [file Table_10.XLSX]

## Sheet: 1
List of genes - other publications				List of genes - our study										Overlapping genes																		Genes reported more than once
iPSC	ESC	NSC	neurons	HD	71Q	109Q								NSC & neurons	HD & NSC	HD & neurons	HD & NSC & neurons	71Q & NSC	71Q & neurons	71Q & NSC & neurons	109Q & NSC	109Q & neurons	109Q & NSC & neurons	iPSC & ESC	HD & iPSC	HD & ESC	71Q & iPSC	71Q & ESC	109Q & iPSC	109Q & ESC		NSC	neurons	iPSC	ESC
GSTO1	GALR2	MGC3207	HIST1H1B	U1	U1	U1		legend to the list of genes (color coding related to the publication source)						ACTN4	ALG10B	ELAVL4	ATP8B3	ABCA5	HIST1H1A	ANGPTL4	ADAMTS1	TP53	ADAMTS1	C1orf59	ATP8B3	ACTA1	ANGPTL4	HSPA5	ANK1	PCK2		ABCA8	B4GALT1	AASS	AASS
PRDX1	UTF1	PCDH7	HIST1H1D	NANOGP8	NANOGP8	CDKN1A		Feyeux et al. 2012						TLN1	ATP8B3	FLRT2	FLRT2	AGPAT3	S100A11	ANXA2	ALG10B	EMILIN1	EMILIN1	C20orf160	BID	DPYSL4	ANK1		BBS9			ABCG2	BICC1	ABHD12B	ABHD12B
PRDX2	VENTX	TBX1	HIST1H1T	ALG10B	ALG10B	PHLDA3		Mcquade et al. 2014						MYL6	C3	ATP8B3	LHFP	ALG10B	ANGPTL4	CA12	ANK1	PPP1R16B	FLRT2	CCL26	PAX8-AS1		ANXA2		CDKN1A			ACSL4	CA12	ACAT1
PRDX6	NLRP12	WFIKKN1	HIST1H1A	CBSL	RNF20	ALG10B		Chae et al. 2012						RPL29	FLRT2	ARHGAP8	MATN2	ALS2	RAD51	CALCRL	BBS9	FLRT2	LIMA1	CRYZ	TGFBI		CALCRL		DENND2D			ALX4	COL12A1	ADH5
BTF3	POU5F1P1	ZFAND2A	HIST1H1E	OTOGL	PIWIL2	TP53		An et al. 2012						EIF2S1	GNAS-AS1	TRPV4	TRPV4	ANGPTL4	ELAVL4	CEBPA	BTG2	PACSIN3	MATN2	ECEL1	VLDLR		CDKN1A		ECHDC3			APBB2	COL14A1	ADM
ATM	HLA‐DRB1	SCRG1	IQGAP1	TRIM69	OTOGL	EIF2S3L		HD consortium 2012						EIF3F	KC6	MATN2		ANK1	PDGFB	EPS8L2	C3	ZNF471	MEST	ETV4	WDR72		FAM65B		PAX8-AS1			ARHGAP18	COL16A1	AGGF1
BID	SOX8	TMSB4Y	ACTN4	CNTNAP3B	FAM65B	ASNSP1		Ring et al. 2015						VIM	KCNMA1	LHFP		ANXA2	FBN1	FBN1	CCND1	RCN3	PHYHIP	FLJ12684	ZNF208		GADD45B		PLK2			ATP2A1	COL21A1	AJAP1
PARP	AJAP1	VWA5A	TLN1	TAS2R64P	CBSL	CDC20P1		Chiu et al. 2015						XRCC5	LHFP			BCAS3	CEBPA	FBXL16	CDKN1A	NHLH2	RCN3	HSPA2	ZNF257		HIST1H1A		TGFBI			B3GALNT1	COL3A1	AK3L1
CASP3	CHCHD2	PRICKLE1	RDX	AC005276.1	APOBEC3B	SNORD3B-1		Nekrasov et al. 2016						CSE1L	MATN2			C3	MYH2	FLRT2	DDB2	PHYHIP	TP53	IGF2			S100A11		TP53I11			BACH2	COL4A1	ALDH7A1
CASP9	LOC645317	LOC644366	MYL6	RP11-350D17.3	MATN2	INPP5D		HD consortium 2017						UGDH	MXRA8			CA12	CA12	GDPD5	DENND2D	ADAMTS1	ZNF471	LEFTY2			STAC		TRIM22			BEX2	COL5A1	ALPPL2
CASP7	ABHD12B	RHBDD1	PFN1	FAM72C	HIST1H3C	MIR34A								PSMD5	PI15			CALCRL	FBXL16	LHFP	EMILIN1	MATN2	H2AFY2	LRRTM1			VLDLR-AS1		VLDLR			CALCRL	COL6A3	ALS2CR14
CFL1	PCSK9	LOC645058	FN1	MEIOB	ZNF257	NANOGP8								HSPH1	PLCB1			CDKN1A	FLRT2	MATN2	FDXR	MEST		TBX1			ZFP57		WDR72			CAMK2N1	CREB3L1	ANKRD41
STMN1	ZSCAN10	TBL1X	RPL29	LINC00649	TRIM69	MUC19								ALDH9A1	POU6F2			CEBPA	GDPD5	ONECUT1	FLRT2	LIMA1		TSPYL5			ZNF208		ZNF208			CD44	CYBRD1	AP2A2
ANXA3	ABHD12B	RAB38	RPLP0	C3	HERC2P9	RP11-958N24.2		total number of the listed genes						HK1	RFTN2			DDB2	EPS8L2	PDGFB	GDF15	FRY		UQCRFS1			ZNF257		ZNF257			CD97	DCN	AP2B1
ANXA1	LOC646630	PLP1	EIF2S1	AC003973.3	HIST1H2BB	BAX		iPSC	683					ACACA	RNASEH1-AS1			DDIT4	TMEM64	S100A11	H2AFY2	RASD1		ZFP42					ZNF471			CDKN2A	DDR2	AP2M1
UQCRFS1	LOC642559	WDR72	RPS17/RPS17L	AC009005.2	AC003973.3	LINC01021		ESC	301					ZYX	SLC24A3			DHTKD1	NHLH2	SLC1A6	HECA	H2AFY2										CELSR2	DLK1	ARRB1
RAN	CHCHD9	TRIM4	RPL36	ZFP30	TAS2R64P	CRYGEP		NSC	4740					HADHA	TGFBI			EPS8L2	SLC1A6	TMEM64	IFITM3											CELSR3	ELAVL3	ATF7
UBE2N	ARRB1	HSPA2	EIF3F	RP11-78F17.1	GOLGA8B	CBSL		neurons	1925					DPYSL5	TRIM69			FAM65B	TRPV4	TRPV4	IFT122											CHRFAM7A	ELAVL4	C19orf41
UBE2M	ZFP42	B3GALNT1	PPP1R14B	PARP12	CDKN1A	TEC		HD	107					PRDX3	TRPV4			FBN1	MATN2		LCMT2											CHRND	ELN	C1orf59
MEG3	AJAP1	OLFML3	VIM	XDH	CDH7	OTOGL		71Q	198					COL3A1	VLDLR			FBXL16	LHFP		LGI4											CMKLR1	EMILIN1	C20orf160
KENAE	POU5F1P1	PNPO	KRT18	ZNF208	ZNF208	FAM86B3P		109Q	217					TARS	WDR72			FLRT2	CALCRL		LIF											COL12A1	EMILIN2	C7orf13
ALPPL2	FLJ90231	DDIT4	XRCC5	ZNF257	LINC01535	RP11-366M4.11								GARS	XDH			GADD45B	ONECUT1		LIMA1											COL15A1	EPHB1	C7orf29
LOC151760	PKIB	C15orf15	CSE1L	RP11-343H5.4	RP11-350D17.3	RP11-632K20.7								RARS	ZC3H6			GALNT6	RASD1		LIMCH1											COL16A1	EPHB4	CASP8
LOC645974	ANKRD41	NR1H3	UGDH	ACTA1	CNTNAP3B	TRIM69								PGK1				GDF15	ADRB2		LMOD1											COL24A1	EVL	CAT
C7orf29	AK3L1	GPR116	PSMC3	RPL13P12	TTC13	SPATA18								DNM1L				GDPD5	TMC4		LRRC4											COL25A1	FABP6	CCL26
LCP1	SEPT5	ADCY3	PSMD4	RP11-114H24.2	ALS2	RP3-510D11.2		number overlapping genes						MCM7				HMGCL	MAGEL2		MATN2											COL3A1	FABP7	CDH6
LOC283398	ORM1	LOC730994	PSMD5	RDM1	SULT1A1	RP11-115D19.1		NSC & neurons	706					RTN4				HSPA5	ANXA2		MEST											COL4A1	FAM120A	CDKN2B
HM13	MYO19	ME3	PSMB1	FAM86B3P	AC016582.2	AEN		HD & NSC	23					DCTN1				IER5L	ANO6		MXRA8											COL4A2	FAM120A	CFLAR
RP11-493K23.2	CD9	CRYZ	HSPH1	PI15	MT-ND3	HIST3H2BA		HD & neurons	7					FABP7				IL1RAP			PAX8-AS1											COL5A1	FBLN1	CLU
FLJ12684	ARRB1	TOP3A	CRYAB	SLC24A3	THNSL2	LIMCH1		HD & NSC & neurons	5					AHNAK				KCNMA1			PEX6											COL6A1	FN1	CNR1
MAGEA4	UCKL1	MYOM2	PSMB7	ZFHX4	GDF15	DDB2		71Q & NSC	63					GPX1				LHFP			PHYHIP											COL6A2	FOXO1	COMT
ALPPL2	SUSD2	C1orf176	CTNNA1	POU6F2	PDGFB	TRIM22		71Q & neurons	28					GSTO1				LMCD1			PI15											COL6A3	GAD1	CPT1A
MYH14	SLC2A8	RGS1	ALDH9A1	RFTN2	MCM5	IFIT1		71Q & NSC & neurons	18					PRDX1				LOXL3			PIK3IP1											COL6A6	GPC2	CRYZ
ZNF257	THBS2	EEF1G	HK1	RP11-632K20.7	KC6	HTR7		109Q & NSC	49					PRDX6				LPL			PLCB1											CREB5	GRN	CSRP1
LCP1	C9orf64	RAB3C	MIF	RP11-108M12.3	CCDC162P	VWCE		109Q & neurons	16					CFL1				LTBR			PLK2											CRYZ	IRS2	DLD
MEG3	FGF19	RAP2C	ADSL	XRRA1	ZNF728	HIST3H2BB		109Q & NSC & neurons	11					PTPRG				MANEAL			POU6F2											CSRP1	ITGA11	ECEL1
ZFP57	BCR	BEX2	ARHGDIA	ATP10B	C1orf216	TSTD1		iPSC & ESC	15					PARVA				MATN2			RCN3											CYGB	LAMA2	ECHDC3
LOC647251	NKX6‐2	TBX1	UROD	MATN2	RP11-78F17.1	MEIOB		HD & iPSC	8					NPNT				MCM10			RFTN2											DDR2	LAMB1	ECHS1
SUCLG2	MX2	NGFRAP1	P4HB	FLRT2	LINC00540	WDR97		HD & ESC	2					MYEF2				MEIS3			SCARF1											DLK1	LAMC1	ETV4
LCP1	SCG5	SAT1	ACACA	HSH2D	LINC00649	KLK5		HD & iPSC & ESC	0					MAN1A1				NPY1R			SLC24A3											DYSF	LGALS1	FKBP11
LRRC61	CHST9	MGC3207	STMN1	LHFP	POU6F2	NHLH2		71Q & iPSC	14					LPCAT3				ONECUT1			SLC2A1-AS1											EMILIN1	LHFP	FLJ12684
C19orf41	INDO	LPL	ZYX	BBS2	DLEU1	NAPRT		71Q & ESC	1					HGF				PDGFB			TGFBI											EMX2	LIMA1	FLJ90231
MEG3	SCNN1A	LOC642559	PFN1	MT-ND3	LINC01021	FOSL1		71Q & iPSC & ESC	0					EXO1				PI15			TNFRSF10D											EPHA3	LMNA	GLT1D1
SFRP1	TMPRSS2	GOLPH4	HADHA	SNHG7	ZFP57	SC22CB-1E7.1		109Q & iPSC	15					DAAM1				PLCB1			TP53											EPHA7	LRRN1	GPC3
SUCLG2	VASH2	TMLHE	DPYSL5	PPP4R1L	AC005276.1	ZDHHC11B		109Q & ESC	1					CYTL1				POU6F2			TRIM22											EPHB1	MAP6	GPD2
ZNF208	CLDN14	LOC345630	DPYSL3	THNSL2	HMGXB4	BTG2		109Q & iPSC & ESC	0					CCDC80				PRPF19			TRIM69											EPHX2	MDK	GRPR
AGGF1	SLC7A3	BCYRN1	PRMT5	KC6	RP11-498P14.5	TNFRSF10B								SERPINA3				RFTN2			TSPAN11											ERRFI1	MFAP2	GSR
FKBP11	SNORA64	RPS4X	PARK7	PLCB1	PCAT14	C3								SDC4				RHOU			XDH											EYA4	MMP14	HADH
COMT	SYNGR1	GNAI3	PRDX3	ATP12A	MEIS3	HLA-F-AS1								SDC2				RRP36			ZNF471											F11R	MMP2	HAS2
CAT	LHX4	RPL39L	COL3A1	VLDLR	FAM72C	ATP10B								S100A4				S100A11														F2RL2	NEFM	HIST1H1A
COMT	GCGR	LOC220433	XRCC5	WDR72	AC009005.2	TNFRSF10C								PTGIS				SLC1A6														FOSL2	NPNT	HLA-DQB1
TMSL8	XRN2	ADAM15	TARS	AGAP9	CTD-2008L17.1	TSPAN11								NID2				SLC24A3														FZD1	OLFML2A	HM13
RAB17	AK3L1	LOC402560	GARS	GRTP1	DHRS2	RPS2P5								MRC2				SLC39A14														FZD4	OLIG2	HSD17B10
PRSS1	MYO19	MGMT	RARS	RP11-358L22.3	XDH	TAS2R64P								MFAP2				STAC														FZD8	PARVA	HSD17B4
KHDRBS3	CD19	RIN2	PGK1	ACKR3	TIMP4	AC005276.1								HSPG2				SULT1A1														GABRB3	PCSK1	HSPA2
HM13	ACOT4	QDPR	CLTA	HTR7	SLC1A6	LINC00865								FKBP10				TMEM64														GLRB	PLAGL1	IGF2
HCK	LOC554203	EPHX2	RPS7	EFCAB13	ZNF578	AGAP9								FBLN1				TRIM69														GPR124	PTPRN2	IQCA
IQCA	ANKRD41	ACSL4	DNM1L	ELAVL4	MEIOB	LIF								EMILIN2				TRPV4														GPR160	RARG	KHDRBS3
LOC283398	AK3L1	TAP1	MCM7	U2AF1	U1	CNTNAP3B								EMILIN1				UTP20														GPR37	REM2	LCP1
COX7A1	CCL26	NDRG4	RTN4	RP11-276H19.2	C3	HSH2D								ELN				VLDLR-AS1														GPR98	S100A11	LEFTY2
TNNC1	AKR1C2	RPS4X	EFNB1	NDFIP1	ANO6	FAM72C								EFEMP2				XDH														HAPLN1	THBS1	LOC151760
FLJ12684	MALL	SNORA64	DCTN1	AC093818.1	CEBPA	MXRA8								CFB				ZFP57														HRH2	TMEM119	LOC283398
RP11-493K23.2	SPRY4	P2RY10	CARM1	TRIM60P18	PARP12	GDF15								TENC1				ZNF578														HSPA2	TSKU	LOC654433
LOC646590	C20orf160	OPN1SW	MCM7	TGFBI	SNHG7	PPM1K								RTKN																		HTR2A	TUBB3	LRFN5
N/A	HPDL	NPY1R	SLC25A5	PIK3R1	CALCRL	FAM86B1								RARG																		IFI16	ACPL2	LRRC61
MAGEA5	LOC731007	NMUR2	COPZ1	CDC42EP5	GRTP1	RCN3								GRN																		IFI30	ADAMTS9	LRRTM1
N/A	FLJ10916	LPAR5	STMN1	SUSD5	PDPR	PI15								EDA																		IFI44	ADORA2A	LY6H
H19	FLJ21438	LGR5	TLN1	PARK2	AC004556.1	RP11-350D17.3								DOK5																		IGSF5	AHNAK	LYNX1
ZFP42	LY6H	HTR2A	FABP7	C1orf94	S100A11	LINC01060								DLK1																		ISL1	AK1	MAGEA4
HLA-DQB1	C12orf35	HTR1D	AHNAK	ZC3H6	PARK2	ZFP30								CFH																		ITGA10	ALDH1A3	MAGEA5
MEG3	NLRP12	HRH2	SOD1	LINC00960	DHTKD1	ERBB3								C1R																		ITGA11	ANGPTL4	MEG3
C7orf13	APCDD1L	GRM3	GPX1	PMS2P1	BCAS3	CBWD1								AXL																		LHX2	ANTXR1	MME
AACSL	psiTPTE22	GPR98	GSTO1	ATP8B3	RP11-114H24.2	IFITM3								ALDH1A3																		LPL	ANTXR2	MSH2
HM13	FLJ90231	GPR64	PRDX1	KLK5	RP11-343H5.4	LINC00649								ADAMTS9																		MAFB	ANXA1	MSH6
LOC654433	POLR3K	GPR63	PRDX2	AC034220.3	VLDLR-AS1	PCDHB16								ADAMTS12																		MAP2K6	ANXA2	MYO19
ATF7	NRIP3	GPR37	PRDX6	CTPS1	STAC	PRKCQ								THBS1																		MGC3207	AP3B1	N/A
NPPB	HAS3	GPR19	CFL1	ZP3	LHFP	STK39								MMP2																		MGMT	ASS1	NEDD9
C1RL	ZSCAN2	GPR174	STMN1	ARHGAP8	TMEM64	GPR108								MMP16																		MME		NLRP12
HM13	DKFZP564J102	GPR160	FCN1	TMEM220	MAGEL2	NR1I2								MMP13																		MMP2		OTX1
MEG3	TBC1D23	GPR155	SEPT2	SNORD14E	GLDN	RP11-520B13.8								ITGA11																		MMP9		PCDH11X
LOC152573	PRKCA	GPR124	TSTA3	ACSM3	ZFP30	RFTN2								DDR2																		MST4		PCDHB17
CLEC2A	LRAT	FZD8	TP53	MXRA8	RPSAP58	RPS27L								CTSK																		MYH8		PCDHGA10
PRSS21	ETV4	FZD7	TBC1D8	RNASEH1-AS1	RP11-108M12.3	AC011043.1								COL6A6																		NDRG4		PCDHGA2
MAGEA5	C7orf57	FZD4	SUPT6H	SRP54-AS1	CYP27A1	BBS9								COL6A3																		NFIB		PCDHGB7
LOC647254	GDF3	FZD3	STAG1	DPYSL4	NEAT1	PAX8-AS1								COL6A2																		NSC		PCYOX1
PCDH11X	DPYSL4	FZD1	PTPRG	ZNF728	FNBP1P1	SDC1								COL5A2																		NUAK1		PLAGL2
DUSP15	GABRB3	CYSLTR1	PARVA	GSTM5	PDCD6IP	RP11-343H5.4								COL5A1																		OLFM1		POU5F1P1
ALS2CR15	POU5F1	CMKLR1	NPNT	NOXA1	NDN	RP11-390F4.6								COL4A1																		PAK1		PRKCZ
C7orf13	OXA1L	CELSR3	NEK3	PITRM1	TPM3P9	PLK2								COL25A1																		PAX6		RARRES2
TBX1	TBX1	CELSR2	MYEF2	TOE1	TNN	AC003973.3								COL21A1																		PLCB1		RFC2
PROM2	TXLNA	CELSR1	MAN1A1	CCDC162P	RPL13P12	ZFHX4								COL1A2																		PLCE1		RFC4
MAGEA8	P2RX2	CD97	LPCAT3	SLC5A6	ABCA5	HIST3H2A								COL1A1																		PMEL		RP11-493K23.2
CSRP1	CHST13	CCKAR	IRX1	CEP112	ATP12A	TLCD1								COL16A1																		PRICKLE1		S100A4
GRPR	ETV5	CALCRL	IGF1	CRYGEP	FOSL1	MATN2								COL12A1																		PRKAR2B		S100A6
STRA6	CLDN6	BAI3	HGF	NT5C3B	ZNF662	ZNF471								ANTXR1																		PSAT1		SDK2
HIST1H1A	PHF19	AGTR2	GLIPR1	TRPV4	NECAB1	PARP12								UTRN																		PSEN2		SEMA6D
APOA2	ZNF311	UCHL1	FRRS1	MARS2	RDM1	AC009005.2								TMEM119																		PTGS1		SH3BGR
CFLAR	FAM149A	TMOD2	FN1	CTD-2147F2.1	GDPD5	PPP4R1L								S100A11																		RAB3C		SLC7A5
CYTL1	DPPA3	TMEM62	EXO1	BID	SMG1P2	IFT122								PLAGL1																		RAC2		STRA13
PCDH11X	C11orf67	TMEM173	ERBB2	PPP1R17	HIST1H1A	HLA-DRA								MMP14																		RIN2		SUCLG2
HIST1H1A	ETV4	TBX2	EGF	GNAS-AS1	MANEAL	LPIN1								GORASP2																		RPL39L		SUHW4
ID2	LOC730024	SP140L	DAAM1	KCNMA1	FAM86B3P	WDR72								DLL1																		RPS4X
ASXL1	TMEM201	SP110	CYTL1	IRF2	GOLGA8A	HECA								ARHGAP6																		SALL1
LOC151760	ECEL1	SLC1A3	CTSH	IFIH1	EFCAB13	RP11-78F17.1								ANGPTL4																		SAT1
GABRG2	PDPN	PMEL	CSF1	AC016582.2	RP1-228H13.5	ACSM3								DRD2																		SCRG1
CFLAR	ZGPAT	ONECUT1	CCNE2	SMIM24	ANK1	XDH								ARPP21																		SEMA3E
TSPYL5	ADIPOR1	NUAK2	CCDC80	PAX8-AS1	IL1RAP	FDXR								RGS4																		SEMA4D
LOXL1	RAB35	NMI	BICC1		RP11-22B23.1	AC084082.3								RAD51																		SGCA
DUSP3	ZSCAN2	NIPAL2	ASS1		ANGPTL4	AACSP1								RAD52																		SP140L
ECEL1	PPIC	NAP1L2	AK1		SPATA18	RP11-114H24.2								GPX8																		SYNM
HLA-DQB1	CRYZ	MFSD1	AHNAK		NOXA1	ELK4								COMT																		TBL1X
MME	HSPA5	JAM2	TPD52L1		XRRA1	SLC24A3								ZIC2																		TBX1
TSPYL3	HSPB8	IRF6	SERPINA3		KCNMA1	SCARF1								OLFML1																		TFAP2C
RP11-38L15.1	CLDN7	IGSF5	SDC4		DDIT4	RDM1								WNT7B																		TMEM173
MAGEA1	RNF212	IFI44	SDC2		HMGCL	SNORD3B-2								ELAVL3																		TMEM62
ALS2CR14	ZNF75D	IFI30	S100A4		HSP90AB4P	ZNF257								KLF4																		TNNT2
GCNT4	TBX1	IFI16	PTGIS		TRPV4	LRRC4								JPH1																		TP63
LOC653614	BCCIP	HIST1H3A	PPFIBP1		FAM71E1	ZMAT3								PITX2																		UBASH3B
CASP8	FLJ44379	F2RL2	PLSCR4		FBN1	RPL13P12								TBX15																		UCHL1
TFPI2	PYGL	F11R	PLA2G2A		IER5L	TP53I11								MME																		VWA5A
HAS2	INTS6	EYA4	NID2		LOXL3	ADAMTS1								SIX1																		WDR72
CAT	CBR3	EMILIN1	NEU1		CA12	SPTLC2								TPM1																		WFIKKN1
DACT1	FLJ20273	CYGB	MRC2		GALNT6	U1								BSN
ATP1B2	AASS	CDKN2A	MFAP2		RP11-867G2.6	KNOP1								CD248
SFT2D3	ZNF586	ARHGAP18	MDK		GADD45B	RP11-276H19.2								CAMKV
PCDH11X	CTTN	AGTR1	HSPG2		CBLC	RNU6-2								KIF21B
S100A4	SYNGR1	ABCA8	GLB1		AGPAT3	U2AF1								EDNRA
ECEL1P2	HNRPDL	AASS	FKBP10		MIR205HG	PITRM1								VGLL3
CAPN2	TBC1D16	TIMP2	FGF5		FBXL16	ECHDC3								TMTC1
POFUT1	LRRTM1	PSAT1	FBLN1		PLA2G6	IMPAD1								OLFML3
MME	GCNT2	MMP9	EMILIN2		LTBR	RP11-121L10.2								SMPD3
C20orf160	SOX4	MMP2	EMILIN1		SLC24A3	RPH3AL								PSD2
CCL26	TSPYL5	MMP13	ELN		PRPF19	LMOD1								GLT8D2
ACE2	LY6H	ITGA11	EFEMP2		PLA2G4C	DENND2D								DUSP8
AGGF1	C1orf59	ITGA10	DCN		MT-CO1	OVGP1								ID3
THUMPD3	FERMT1	HAPLN1	CTSA		LINC00491	SMIM24								RERG
ALS2CR14	FGF13	DDR2	COL14A1		SLC39A14	LIMA1								NRGN
RBBP5	C20orf45	COL8A1	CDCP1		LPL	WDR34								NKAIN1
COMT	OSR1	COL6A6	CFB		HEIH	PLEKHO1								ELFN2
PITX2	GSTT1	COL6A3	TNFAIP8		WDPCP	ANK1								ACTC1
ATF7	GABBR2	COL6A2	TENC1		EPS8L2	FLRT2								ATP1A3
TPX2	RORB	COL6A1	SRPX		MYH2	FOXJ1								PRKAR2B
PLAGL2	FLJ12684	COL5A1	RTKN		MST1P2	TMEM254-AS1								GRIN2D
PCDH11X	LSM10	COL4A6	RARG		RAD51	EMILIN1								INA
LTBP2	L1TD1	COL4A2	PRDX4,		RP11-68L18.1	APOBEC3B								RPS6KL1
TRIM38	NDUFA9	COL4A1	NMRAL1		XKR4	LINC00960								HCN4
TNNC1	LOC645682	COL3A1	HBP1		RP11-129M6.1	TAF4B								BDKRB2
CASP8	PLEKHB1	COL25A1	GRN		HSPA5	H2AFY2								LOXL2
GCNT1	ACPL2	COL24A1	GREM1		RASD1	PCDHA9								CACNA1E
PLXDC1	ACTA1	COL21A1	FOXF1		RHOU	KLHL24								PRRX1
PHF20	FAM24B	COL1A2	FABP6		MCM10	SDCCAG3								ADD2
FLJ40142	AIFM1	COL1A1	EPHB4		PI15	MIR302C								POU2F2
C19orf41	UQCRC1	COL19A1	EDA		BBS2	SNORD14E								NNMT
MME	ATP5B	COL16A1	DOK5		DPP7	XRRA1								BNC2
VWA1	NDUFS8	COL15A1	DLK1		RP11-632K20.7	TNFRSF10D								CRISPLD2
CX36	CPT1A	COL12A1	COMP		ZFHX4	RNU1-2								GPRIN1
TXNRD2	COX7A2	COCH	CFH		RP11-415G4.1	LINC00471								ENO2
ECHDC3	HSD17B10	CHI3L1	CASP12		TMC4	MAMDC4								BNIP3
FKBP11	NDUFA4	CD44	C1R		SUSD5	TRIM60P18								SH2D3C
PTHB1	GSR	SYNM	B4GALT1		ANXA2	PIK3IP1								OLFM1
ECHDC3	MTCO2	SYNC	AXL		NT5C3B	FRY								MYH3
RARRES2	UQCRFS1	SOX2	ALDH1A3		PAM	CCND1								MAST1
TPX2	CYB5R3	SALL1	ADAMTS9		ACKR3	MST1L								P4HA2
N/A	UQCRC2	PTPRF	ADAMTS12		TDRD5	WASH3P								MGP
FLRT1	ATP5A1	PTPN13	THBS1		NPY1R	IQCB1								PALMD
FLJ44606	GPD2	PAX6	PCOLCE		FLRT2	PEX6								LINGO3
COX6B2	IDH3B	NUAK1	MMP2		SYCP2L	ZNF208								ARHGAP33
ADM	FH	MST4	MMP16		UTP20	LCMT2								KANK4
SLC7A5	DLD	MME	MMP13		DCHS2	TMEM159								LMO3
SH3BGR	ACO2	MAFB	ITGA11		ELAVL4	BBS2								OLFML2A
SNCG	CS	LHX2	DDR2		LMCD1	PCK2								MSX1
SLC7A1	HADH	KLRG1	CTSK		ZNF165	LGI4								OGN
ARRDC4	HSD17B4	KLF5	CREB3L1		M1AP	RP11-230F18.5								SERPINF1
SEMA6A	ACAT1	KLF4	COL6A6		RFTN2	UVRAG								HAS2
TNNT2	HSD17B10	ISL1	COL6A3		SCRN3	C1orf131								TEAD4
ID4	DLD	HOXB13	COL6A2		CDC42EP5	SLC9A8								SCG3
C7orf13	ACAT1	GJB2	COL5A2		PHLDA3	RP11-160E2.6								CHRNB2
WDR72	ECHS1	GBX2	COL5A1		ONECUT1	CEP112								MFAP5
TSPYL5	HSD17B10	FOSL2	COL4A1		RP11-276M12.1	RP11-108M12.3								RTN1
TMSL8	RFC2	EPHB1	COL3A1		ICA1L	PCCB								LHFPL2
CSAG1	MSH6	EPHA7	COL27A1		METRN	PACSIN3								TGFB3
LOC644715	RFC4	EPHA5	COL25A1		RRP36	PLCB1								LRRN4CL
SUHW4	MSH2	EPHA3	COL21A1		TRIM52-AS1	ATP5SL								ST8SIA2
N/A	AP2A2	DLX1	COL1A2		NDFIP1	CTD-2021H9.3								ITGA8
N/A	HGS	DLK1	COL1A1		PLCB1	PHYHIP								COL5A3
KLF4	PCYOX1	DES	COL16A1		DDB2	SLC5A6								SMOC2
ALPP	CLU	CAMK2N1	COL12A1		AC022182.2	VLDLR								NQO1
TBX15	CLTC	BACH2	COL11A1		NUDT18	POU6F2								MSRB3
COCH	GAK	ALX4	ANTXR2		NHLH2	RP11-438B23.2								KISS1R
MYL7	RAB5A	UTY	ANTXR1		FBXO25	TGFBI								SYT1
TMEM76	AP2M1	UBASH3B	UTRN		FBXO9	HIST1H2AK								CADPS
PRKCZ	AP2B1	TLE2	TMEM119		RPS2P5	POLR2J3								CDH11
CASP8	MYO6	TFAP2C	SYT4		MARC1	U1								SNAI2
ADCY8	ALDH7A1	SPARCL1	SNX9		AFP	SLC2A1-AS1								PDGFB
CNR1	AASS	SEPP1	SNTB2		TMEM220	GALE								CAP2
TBC1D15	HADH	RIN2	S100A11		CTD-2245F17.3	RSRC1								ZSWIM5
FLJ30707	HSD17B4	POU4F1	RPSA		EYA2	ADGRE5								CD200
CALB1	ECHS1	PIR	RASA4		ADRB2	AC093818.1								CAMK2N2
ZNF16	HSD17B10	OLFM1	RASA4			ARFGEF3								PYGM
DNM3	HSPA2	NFIX	PTPRN2			PIK3R1								SLIT1
SEMA6D	HSPD1	NFIC	PTPRN			JAK1								GPR124
HIST1H3F	SUGT1	NFIB	PLAGL1			DOCK10								NELL2
MYOZ1	HSP90AA1	NFIA	PCLO			RASD1								FBN1
SDK2	HSPA9	MYOF	PACRG			ANKRD17								DUOX2
PLK2	PSMD12	MATN2	MMP14			CREBRF								GUCA1A
FLJ39502	PSMD2	LRRFIP1	LAMB1			DBT								MYCN
RBM11	PSMD13	GRB14	LAMA2			MT-ATP6								LMTK3
PLAGL2	HSP90AB1	FABP7	GORASP2			NDUFAF8								CTNND2
TAGLN3	USP8	FABP3	FURIN			RP1-34B20.21								MARK1
NR5A2	USP31	ERRFI1	ERF			RBMS2								LRP8
C2orf32	DLD	EMX2	DLL1			RP11-358L22.3								IL1R1
CNR1	HIBADH	EGFR	DAB2			GSTM5								BZRAP1
TRIM35	ECHS1	DYSF	CAST			PCDHB5								TUBB2B
KNDC1	PDHB	CSRP1	ARHGAP6			PPP1R16B								SHANK1
CST2	DLD	APBB2	AP3B1			PSMB8								KCNS3
ASXL1	OXCT1	AHR	ANGPTL4			MEST								ARHGDIG
PCDHB17	ACAT1	AHNAK	ADORA2A			PLA2G3								CHRNB4
NEDD9	HMGCS1	ABCG2	DRD1											SLC1A2
SLC7A5	ALDH7A1	SNAP25	DRD2											ETS1
OTX1	HSD17B10	SMAD6	PENK											GPRIN3
ACSL4	ADH5	SLC1A6	ARPP21											LIX1
TRIM22	RFC2	PLCB1	GPR88											ZNF667
CLC	MSH6	PDP1	RGS4											KIF21A
JPH4	RFC4	LIFR	GAD65											TMEM145
PCDHGA2	MSH2	HTR2A	RAD51											BAI3
PCDHGA10	ALDH7A1	GLRB	RAD52											MYO5A
LYNX1	HSD17B10	GJB6	GSTT1											POU3F3
SUHW4	ADH5	GABRB3	GSTT2											SRCIN1
CDKN2B	TOP2A	CHRM2	GPX8											COX6B2
C1orf59	TOP2B	CAMK4	COMT											GPR133
TNFRSF8	PRKDC	WNT8A	ACPL2											SLC25A24
TFPI	CPT2	VEGFA	ACTN1											CYP1B1
TFF1	CPT1A	SEMA4D	ALDH3A2											CDC25B
SEMA6D	FDFT1	SEMA3E	ANGPTL4											INSM1
SH3BGR	GAPDH	RAC2	ANXA1											BIN1
HIST1H1A	ALDH7A1	PRKAG2	ANXA2											TMEFF1
ACTC	GSR	PLCB1	ANXA2P1											CMKLR1
SUHW4	CAD	PIK3C2B	ANXA5											ATG9B
THUMPD3	PAPSS1	PAK1	ANXA7											KREMEN1
GAMT	GPD2	FZD1	ARHGEF3											FAM131B
LOC391429	AP2A2	EPHB1	ARHGEF6											IQSEC3
TFF1	AP2M1	EPHA3	ARMCX3											MMP15
RAB20	AP2B1	PRKAR2B	ASAP1											CSRNP3
PCDH11Y	HADH	CHRND	B2M											F2RL2
MGC70863	PCYOX1	TRDN	C11orf46											MAPT
GPKOW	CLU	TP63	C11orf67											TUBB3
BNC2	CANX	GRIK1	C17orf79											SNX10
C21orf88	CHD4	RYR1	C1orf93											PRPH
HIF3A	MTA1	GRIA4	C5orf32											SEMA3G
CSH1	ATIC	CREB5	CA12											LPAR1
UBXD8	SRM	MYH8	CADM1											HSPA2
S100A4	CTSD	CHRFAM7A	CANX											NID1
MAGEA6	PFKM	TNNT1	CAPZA2											GAS1
C14orf58	PYCR2	SGCA	CCDC28A											MYL12A
C1orf59	CPSF2	PTGS1	CCND3											ABCA8
EMP1	MYH10	PSEN2	CHST15											XIRP1
PCDHGB7	MYH9	PLCE1	CHURC1											MINA
STRA13	YBX3	MYBPC1	CMPK1											NOS3
TM7SF2	VCL	MAP2K6	COL4A1											MCF2L
TM9SF4	CSTF3	ITGA2	COL4A5											FABP3
PON3	SMC3	CHRND	COX17											PPP2R2B
CDH6	MTHFD1L	CALCR	CPNE3											TMEM38B
PHF17	EIF3C/EIF3CL	CACNA1S	CREG1											NEFL
PDRG1	RPL35	ANK2	CXorf57											ROR2
TSPYL2	RPS24	ACTN2	CYBRD1											SETD7
TFAP2A	RPS7	TNNC2	DLK1											FRMD6
WWTR1	EIF2AK4	DGKB	DPY19L1											COL24A1
CYYR1	FLOT1	ATP2A1	DSTN											VEGFA
GNA12	FLOT2	ARPP21	DYRK4											CCDC69
PCDHB13	NNT	TNNT2	EFR3A											RHBDL3
TESC	PA2G4	MYH3	ELK1											SGCD
CST4	AK3	GRIN3A	ELOVL5											CXADR
PRSS3	ATP2C1	CHRND	EMP1											ARHGAP24
ABCA1	DPM1	ATP2A1	EPDR1											TRAM2
ATP11A	ANXA	RASL12	EPHB1											TNFAIP6
PRKCZ	PCK2	CDH2	FABP5											NGEF
SAMHD1	HIST1H1C	DPYSL5	FABP5L2											SNAI1
CTHRC1	STAT2	NTN1	FAM120A											LEPRE1
MAEA	ADAR	MOXD1	FAM127C											DSE
ME1	PAK1IP1	CD24	FAM190B											ONECUT2
SLC7A14	CTBP2	EDIL3	FCGRT											HOXB13
SDK2	AGRN	LPL	FERMT2											CCDC3
NFKB2	LAMC1	RWDD2B	FGFRL1											ATF5
TIMP2	SACM1L	LOC654433	FHL1											FAS
LYN	CYFIP1	PI15	FLJ10916											CEBPA
S100A6	ELAVL1	YWHAE	FLJ14213											FAM84B
FLJ37478	LMNA	EGFL6	FNDC3B											NRXN1
SLC16A10	ADCK3	TFAP2B	FOXO1											MFAP4
STAC	CCRN4L	NKAIN2	GAD1											KIAA1598
GLT1D1	IGF2	NRP2	GATM											JDP2
PRRT3	SEPT6	KANK4	GJA1											WIF1
LOC647292	ARHGAP1	HAS2	GLCE											ENPP1
NAT5	XPO1	EFEMP1	GPRASP2											ARSJ
S100A6	RALA	CTNND2	HDAC4											MTMR7
ID1	GNAI2	PCDHGB7	HLA-A											SHC3
TEK	PHB	C7orf29	HLA-A29.1											TBX1
N/A	CYP2S1	MSX1	HLA-F											ANXA11
RNF2	LEFTY2	PROM1	HLA-G											CSPG4
IQCA	LEFTY1	PRICKLE1	HLA-H											DNER
PCDHGA2	SLC25A3	NUP210	HSD17B10											SLC8A1
MTERFD1	DAP3	LOC339535	HSD17B12											ITPRIPL2
STRA13		EYA1	IER3											NDRG4
TM9SF4		RAPH1	IFI27L1											SPATA13
VSNL1		CSRP1	IFI27L2											RIC3
LYNX1		POU3F3	IFT57											TMEM56
RP11-146D12.2		LRRC61	IGFBP7											EFEMP1
SPATA13		GRIP1	IRS2											PTRF
TRIM38		GAS2	ITPRIP											EFNB2
THBS1		CCDC125	KBTBD2											ANPEP
LEFTY2		NEDD9	KIAA0182											BARX1
LOC644821		FAM84B	KIAA0494											EDN1
PCDH11X		SHISA2	KLHL13											SLC2A3
FLJ20701		KCNJ3	LAMA5											RCOR2
PCDHA5		MFAP4	LAMC1											SOX11
PDE4B		SIX1	LAMP2											GNAZ
NEIL1		CRABP1	LANCL1											ADAMTS5
TWIST1		FIGF	LGALS1											NXPH3
GPR37		SCML1	LHFP											FRZB
CNN1		JUN	LIMA1											PRRX2
DDR2		MTMR10	LIPG											PPM1E
LOC388344		PCDH20	LMNA											DLL3
FLJ37464		LHX6	LOC100134073											PCDH17
MED12L		NRXN1	LOC100134361											NEK9
LRFN5		MASP1	LOC641768											LINGO1
TCL1B		UQCC	LOC647307											NPTXR
C18orf17		GFRA1	LOC730278											CA12
NAALADL1		NEK9	LYPD1											DOCK4
CALCR		COBLL1	MAOA											MAPK8IP2
SOX30		RHOU	MAPK4											PLCD4
LAYN		PLXNA4	MBIP											BACH2
GALT		PGF	MBNL2											COLEC12
AIF1		MAB21L2	MED14											MT2A
N/A		LRRC4B	METTL7A											PGF
C14orf162		ADAM12	MGMT											SPATS2L
N/A		COL25A1	MGST1											RASSF3
GPC3		TRHDE	MID1IP1											LIN28B
GSTM2		WSCD1	MT1A											LEPREL1
KHDRBS3		SEMA3D	OLFML2A											ATAT1
LOC388610		IFITM1	OLIG1											FBXL16
KIF3B		ATF7	OLIG2											PDZD7
GRPR		PCDHB18	PALLD											ACBD7
DPYSL5		HAPLN1	PCP4											WWC1
RWDD2B		TNFRSF1B	PCSK1											CCDC8
LOC654433		TMEM132C	PDGFRB											LONRF2
YWHAE		SGCD	PHF11											MAP6
HAS2		FXYD5	PHYH											EVL
PCDHGB7		PTH1R	PLOD2											KCNJ5
C7orf29		PCDH1	PLOD3											BHLHE40
PRICKLE1		GLDC	PNPO											DCLK1
LOC339535		2010-09-05	PPP1R3C											FBN2
CSRP1		PCDH17	PROS1											TMOD2
LRRC61		HSPB8	PURB											SLC4A8
CCDC125		TMEM119	RAB5B											SSPN
NEDD9		BDNF	RBL2											CACNG4
FAM84B		TRIM9	RBM23											STK32B
KCNJ3		SRRM4	RGL1											NRXN3
FIGF		TXNIP	RGS2											NRXN2
SCML1		SMOC2	RHOB											SIX4
JUN		ST6GAL2	RIPK5											ARHGAP21
UQCC		TGFBI	S100A11											RAB11FIP4
NEK9		LAMA4	S100A6											BAIAP2L1
MAB21L2		KBTBD8	SCG5											FLRT2
LRRC4B		COMMD7	SELM											TSPAN13
WSCD1		SERPINF1	SERPINH1											KBTBD11
ATF7		PAG1	SH3BP4											CUX2
HAPLN1		ADAMTS19	SIDT2											DKK2
TMEM132C		IQGAP2	SLC2A10											ST8SIA1
BDNF		ADAMTS9	SLC2A12											RASD2
SRRM4		SPSB4	SLC9A3R1											LRRN1
TGFBI		LPPR1	SOX8											FXYD3
COMMD7		BST2	SPARC											SELENBP1
SERPINF1		FMO1	SPARCL1											GXYLT2
BST2		NRIP1	SPATS2L											IMPA2
COL3A1		SH3BGRL2	SPIRE1											DLG4
PPIEL		NHSL1	SPOCK2											NEFM
TBX15		SPOCK3	SQSTM1											ATRNL1
NELL2		CACNA1G	SSR1											FBLN2
ENC1		PLEKHA7	STAG2											ANGPTL2
GAP43		SYT6	STOM											TMEM170B
DACH1		LRRN1	TACC1											ITIH5
GLT1D1		ARRDC4	TAP1											ATP6V1G2
CITED2		HSPH1	TCEAL4											ENC1
KIAA0146		MID1	TIMP1											SULT4A1
RHOB		TNC	TIPARP											SKOR1
ST3GAL1		EFNB2	TMEM43											EPS8L1
PSIMCT-1		COL3A1	TMEM47											NKAIN2
CAPN6		PPIEL	TMEM50B											PRND
WDR72		TBX15	TMSB4X											MYC
PCDH15		PCP4	TPM2											BMP1
DYNLT3		SEMA3A	TPP1											TRIM38
SVEP1		NELL2	TSKU											FAM129A
SH3BP4		ENC1	TSPAN7											ZNF471
JUB		IRS1	TSPAN9											LHX8
PCDHGA10		EMX2OS	TYK2											KCNB2
ZNF471		L1TD1	VAMP3											DDAH1
GPC3		WWC2	VAMP5											SOX21
C7orf58		PARM1	VASN											ITPR1
INSIG1		SHC3	WDR1											CDH6
ADM		LMO3	ZBTB20											LGALS1
IFI16		GAP43	ZFAND6											PDLIM4
SOBP		CREB5	ZMAT3											CORO2B
LRRN3		KCNIP1	ZSCAN18											MYLIP
OTUD5		GNAI1	ABLIM1											SLAIN1
MID1IP1		DACH1	ASNS											ZCCHC24
S100A11		HMGCS1	AUTS2											B3GALNT1
TCEAL7		PPP1R1B	BTBD17											SYN3
FRZB		LGALS1	C16orf48											ATP8B3
IQCA1		GUCY1A3	C8orf13											RCN3
COLEC12		STC2	CCDC23											GDPD5
PCDHGB5		KLF10	CENPV											CCDC88C
CALCRL		PHACTR2	CPXM1											MOCOS
ZNF22		BRSK2	DNLZ											TRIL
DMD		GJA1	ELAVL3											CD44
TBX18		PTX3	ELAVL4											CHRD
ZNF562		TMEM2	EVL											GABRB3
EFNA5		NEFM	FLJ22795											SCPEP1
KCP		FRAS1	FLJ25404											GPC2
SDC2		NRK	GPC2											GNG2
PCDHGA3		GLT1D1	H2AFY2											FUT5
PAX8		CITED2	HNRNPAB											LYPD6
CDH6		TSPAN13	KLHL35											ADARB2
OLFM1		NT5E	LOC347544											FAM49A
CYP1B1		FAM131B	LOC388556											VAMP2
RGMA		ASB9	LOC644919											ERC2
ITGA11		KIAA0146	LOC647000											HSPB1
EGFLAM		RHOB	LOC650757											PPAP2B
EPHA4		AMOTL2	LOC653344											PRRT2
PCDHB17		DMRT2	LOC729679											JPH2
DSCAM		PEG10	LOC92755											NFATC4
TGFB1		HSPA8	LRRN1											GAP43
GDF6		HOXA2	MAP6											SH3D19
MAN1A1		L1CAM	MDK											NECAB3
SOX5		WNT5A	MGC61598											GPM6A
S100A6		C1QTNF4	NEFM											RASGEF1A
NKX2-5		CTSK	NELL2											CASZ1
TMSB15A		ST3GAL1	NR2F1											BRSK2
TPM1		PSIMCT-1	NR2F2											ELOVL2
LOC148189		CAPN6	PGRMC1											BOC
ARHGAP24		COL6A3	REM2											BMP5
PTPRD		SEMA3C	RNASEH2A											EPS8L2
PQBP1		LYN	RPL39L											EYA1
FGFBP3		WDR72	RPL9											LAMC1
GREB1L		THSD4	SALL2											SESTD1
TWIST1		RGS4	SIPA1L2											TMEM64
FOXC1		TIE1	SMA4											RAB3B
S100A10		CORO2B	STMN2 T											SLC7A2
IGFBP7		PCDH15	UBB T											CCDC88B
IGDCC3		PRRX1	UBB2A											SPSB4
PSMD5		RASSF3	TUBB3											CELSR3
LEF1		NTRK1	TUBB4											PKIA
VLDLR		ACCN2	TUBB4Q											EFHD2
TENC1		EXT1	U2AF1											SMTNL2
BAMBI		SERPINA3	WDR68											CAMK4
TFE3		NYNRIN	ZIC2											ATP1A2
LGALS3BP		DYNLT3	KLHL41											POU3F1
FZD4		APBB2	SIX2											CTNNA2
PAQR6		ITM2A	CHRNA2											MYOF
MAGEA4		HAAO	TRIM67											PTPRZ1
VIM		ACSF2	OLFML1											MGAT5B
ZNF597		LAMA1	WNT7B											SYT11
ARID5B		DYSF	STMN4											WNT5A
COL5A2		MDGA1	CELF3											S1PR2
TIMM17B		FAM20C	SCRT2											IGDCC3
HS6ST2		TUBB2B	CNTN2											PPP1R14C
LRIG3		SFXN3	NEUROD1											CDH2
HERC2P2		FOXP2	ELAVL3											DUSP1
FAR2		CALD1	KLF4											STX1A
CRABP2		SVEP1	MYT1L											CCDC136
TP53I3		SH3BP4	HMP19											CELSR2
PLCB2		EMB	PDYN											ESYT1
CDKN2B		RAB3IL1	PAK7											FZD3
RPS6KA3		TOX3	SLC17A6											EMILIN3
PIM2		EDA	PDGFRL											LPAR2
ACVRL1		ALX4	JPH1											SORBS2
TXNRD2		HUNK	PITX2											SLC1A6
SERPINE2		CHN2	PCP4L1											KIAA1804
STAT1		JUB	TBX15											MAP3K9
FLRT3		PCDHGA10	MME											SOX1
ECM1		RERG	GNG4											GDF6
ETV4		B3GALT2	SYT13											TWIST1
C10orf18		MAPK4	LHFPL4											RECK
ATP1A2		IGFBP4	LDB3											GRIA4
DAG1		RAB11FIP4	MYF6											LRRN3
PCDHGC4		EMX2	SIX1											EYA4
SCG2		ZNF471	MUSK											TRPV4
ATP8B3		SALL1	CELF4											PHYHIP
TNIK		CKB	ALDH1A3											ADAMTS1
ZNF521		C12orf39	SNAP91											FCHO1
RNF145		GPC3	SEZ6L											RND1
SGK1		PDE9A	TPM1											RIN3
CLCNKB		COL16A1	MSC											VCAN
TBC1D15		F2RL2	BSN											VEPH1
B4GALT5		EBF2	CD248											MAPK11
GRIPAP1		GPR37	MMP24											IGF2R
FAM65B		HIVEP2	RAB3A											RSPO1
ZNF717		PRSS33	CAMKV											ECEL1
UAP1L1		C7orf58	KIF21B											SRGAP3
NR3C1		INSIG1	LAMA2											SLC43A2
GIPR		ABCG2	GRIA2											SOX2
TP53I11		EPB41L3	EDNRA											SFN
KHDRBS3		ADM	CDK5R1											RND2
HAS2-AS1		IFI16	VGLL3											GCA
NIPA1		WNK2	MYT1											PARP9
LYPD6B		SOBP	ALDOC											ICMT
KIAA1598		PPP2R2B	TAC3											SPP1
EFEMP2		PRPS2	TMTC1											ACPL2
LHX2		LPAR1	OLFML3											ABAT
SEL1L3		KLHL13	SMPD3											VILL
KIF19		COL6A2	PSD2											TRIM71
C7orf13		LRRN3	GLT8D2											PRLR
COMT		ARHGEF26	DUSP8											DOK4
LRRTM1		FAM110B	TRIM63											JARID2
LMO2		APP	PTPRN2											EHD2
HOXB2		OAF	PTGER4											TEAD2
ACOT2		FAM171B	GOLGA7B											DNAJB5
PDGFRA		GPR160	ID3											STAT6
WLS		DDAH1	SLITRK1											THSD7A
COL15A1		PDE10A	DCN											MAP2
ZNF136		FAT3	SYNGR3											DFNB31
RPL39L		RASSF2	RERG											PKDCC
HDHD1		ERG	PPP1R27											KAZALD1
PTH2R		UCHL1	KCNJ9											CHODL
LINGO3		MGAT4A	SVOP											MSTN
HLA-C		S1PR3	NRGN											EPHB1
FZD2		C19orf77	NKAIN1											FJX1
AGGF1		SEMA3F	COL21A1											HBEGF
ACACA		RGS5	SCRT1											EPHA4
LOC649395		NXPH2	HPCA											LOXL1
CRIP2		LIPG	COL16A1											S1PR1
KCND1		HMGCR	ELFN2											NAV2
CHRDL1		GAS1	PPFIA2											SERTAD3
TBX3		ARAP1	ACTC1											VSX2
DKK1		SEMA6D	TRPC6											MATN2
ARSE		PKIA	ADAMTS14											PXDN
CD70		BEX2	GNAO1											MEST
FAM19A5		PLEKHH1	GRIN1											NETO2
TFAP2A		OTUD5	TRH											GLB1L2
PAMR1		VCL	TMEM119											KLHL21
ANGPTL4		ANXA3	STMN2											ADAP1
DDR1		MID1IP1	GAD1											FAT3
LAMC3		ENPP2	ACTL6B											MEIS1
C7		SPRY1	FUT9											PEA15
HSPA2		S100A11	UNC13A											CD63
BOC		WEE1	NEUROG2											RAB3C
PDGFA		C5orf4	OLFML2B											DCLK2
SLC35A2		LPHN3	TGFBR3											C1orf21
SPOCK1		TCEAL7	GGTA1P											FAM26E
DLK1		CSPG4	ATP1A3											LDLRAP1
CNTNAP2		ARSJ	POU4F2											ATP1B2
ZNF788		FRZB	SNCB											MGAT5
IL2RB		ATRNL1	TTBK1											RRBP1
CD93		LBH	PRKAR2B											B3GALT2
ITGA9		LRRC4	LRRTM2											TRPS1
FGF2		TRPM1	GNG3											TRIM2
IFI44L		SPON1	GRIN2D											ANKRD46
TMEM173		FAT4	FGF7											SLC24A2
EPHA7		POU3F1	KIF5A											DOPEY2
ISL1		SLC8A1	INA											SYT7
MDGA2		MGP	RPS6KL1											IQGAP2
ANK1		VGLL3	UNC5A											CHML
LIX1		MLLT3	LMNA											KIAA1244
GADD45B		SRCRB4D	ELAVL4											LBH
NDRG4		IQCA1	HCN4											SPON1
CDKN1A		KIRREL	BDKRB2											MSI1
FZD5		COLEC12	XKR7											PDE4A
PAX6		SORCS1	DMTN											AHR
ALPK2		SYT7	TUBB4A											GFOD1
HAPLN3		PCDHGB5	LOXL2											KLHL14
CRYZ		COL24A1	PGM5											MAP1B
SAT1		CALCRL	CACNA1E											L1TD1
TRIM5		PDE4B	TTC9B											ANXA3
THUMPD3		ZNF22	CXXC11											TRIM9
BTN3A2		CAMK2D	PRRX1											DENND2A
KCNC3		SEZ6L2	ADD2											COL23A1
PALLD		FBLN2	POU2F2											OTX1
WNT8B		SMAD9	AP3B2											PMP22
PROS1		TFAP2C	NRSN1											CXXC4
PM20D2		DMD	NAPB											SEC11C
RLN2		WFDC2	PDIA2											BNC1
CHSY3		MAP2K1	RASGRP1											AMIGO1
CD82		LPHN2	NTSR1											IL4R
IGF2		ALPL	PAPPA2											ATP9A
NPNT		MXRA5	NNMT											CYP2S1
LOC253039		XPNPEP2	BNC2											CCDC33
PITX1		TBX18	GPR158											RASSF4
CDH11		FBLN1	CRISPLD2											PHYHD1
ESAM		C4orf19	SERTM1											SEMA4G
MAP2		SLC8A3	TPPP											RBP1
C19orf63		KDM6A	GPRIN1											ANXA6
MSL3P1		LGALS3	DNAJC6											NALCN
LOC441666		ZNF562	ENO2											PALM2
ZFP57		EFNA5	BNIP3											CRTAP
LRP10		NCALD	SH2D3C											PPP1R14A
HERC5		DHCR7	HILPDA											C6orf48
AXL		KCP	OLFM1											ACOT7
RENBP		SDC2	MYH3											SEMA3D
MAB21L1		STARD8	CAMK2B											KCNC1
ANXA2		TRPC4	MAST1											NEU4
DLX5		ATP2B3	JAKMIP1											NRP2
KIAA1432		PCDHGA3	SBK1											GPR160
DEFB115		NDRG2	RAPGEF5											LHFP
ANKRD7		PAX8	PODXL2											DUOX1
ZNF503		CDH6	FAXC											EMX2OS
FAM184A		EDNRA	PTGFR											SYNJ2
COL5A1		PTGS1	SCN2A											FZD4
ZEB2		STAT6	P4HA2											TBC1D2B
KCNJ5		OLFM1	GDAP1L1											FCGRT
RAX		ELOVL2	SOGA3											CNTN1
CCKBR		HLA-E	CALY											CERCAM
IL7R		JAK3	MGP											RAB3IP
PFKFB3		RARB	PALMD											LIMA1
PLVAP		CYP1B1	CDKN2D											RNASE1
MMP28		MME	RUNDC3B											PDK4
HOXB6		SLC7A5	LINGO3											F11R
SCUBE3		RGMA	ARHGAP33											GPR126
B3GNT2		SCD	KANK4											KIF1C
TYW3		COL23A1	LMO3											ME3
PRSS8		TMEM92	OLFML2A											KIF5C
CCR1		SLC7A1	MSX1											TBX3
KLF6		OSBPL10	CTSK											CLEC1A
RNASE1		DHCR24	OGN											CALCRL
TRIM22		TNFRSF19	PPP2R2C											MGAT4A
MN1		TMEM170B	SERPINF1											ATP1B1
SH2D3C		ITGA11	HAS2											RASGEF1B
SCUBE1		OSBPL3	TEAD4											IRS2
C4orf39		SHANK1	ABCB1											ZNF540
RARRES2		NRARP	AMPH											KCNJ4
SOX17		GNAS	CYB5R1											ZNF502
PHLDB2		PTPN21	KIAA0319											ONECUT1
TMEM200B		EGFLAM	CDKN1C											MAGI2
SEMA3E		GPR133	SYT5											NEDD9
ZNF619		MYRIP	LRRC16B											ALDH5A1
ANGPT2		STRA6	B4GALT1											HTRA1
FLJ35024		P2RX6	SCG3											GMDS
IMPDH1		SCAMP5	CHRNB2											SOX5
ACBD7		DAPK3	MFAP5											BLCAP
MAP1LC3C		HEY1	RTN1											SLC7A11
ANXA2P2		HLA-DOA	HOXA11											ASRGL1
DENND2D		KIAA1244	LHFPL2											SCN8A
WNT3		EPHA4	NYAP1											PLIN2
KLHL4		EMILIN1	TGFB3											MN1
ELF3		CHGA	GPR137C											ATP8A1
DDX58		SCN4B	LRRN4CL											NCAM1
FAM198B		CCND1	ST8SIA2											IL11RA
C5		LGI4	ITGA8											ENPP2
FBN2		CELF2	COL5A3											IKZF2
LRFN5		HK2	PPP1R16B											RPP25
TMC8		F11R	HPCAL4											GRB7
CRLF1		EMILIN3	PLCH2											SRRM4
NEBL		EMP3	RNF165											KCNIP1
HAND1		CRIM1	DISP2											NOVA1
LRP1B		ZSWIM5	SMOC2											ADCY7
BBS9		ACTN4	PDK1											CACNA1I
SPP1		KLF3	NQO1											APBB2
PCDH10		PCDHB17	RGS8											DAAM2
LOC149837		CLEC1A	MSRB3											YPEL4
RAGE		ADAMTS1	YBX3											PCDH18
C10orf114		DSCAM	KISS1R											EIF3E
FAM64A		TEAD1	RUNDC3A											CLDN19
SKA3		INA	SYT1											MAGI1
HMGB3		TGFB1	CADPS											GRIP1
NR2F2		NBEA	GPR85											TSHZ3
DDX60		LIMCH1	CDH11											MEGF10
DEPDC1		ATP2B4	SNAI2											ITGB1
SYNJ2BP		GDF6	PDGFB											LRRC7
BICD1		FEZ1	CAP2											C16orf45
AFAP1L1		COL4A2	ZSWIM5											FOXO1
AMPD3		ROBO2	LHX1											KIAA1644
SIX3		PDGFB	SNHG5											KLF5
NHLRC1		MMP17	SVIL											TUB
TARDBP		DUOXA1	CD200											CRMP1
NFE2L3		ACAT2	TGFBR2											SLC9A9
KIAA1462		MAN1A1	SLC16A4											YAP1
GPR126		PLTP	KSR2											WSB1
PPPDE1		SOX5	KLHL1											DDX25
OGDHL		ADD2	RALGPS1											CMIP
MORC4		GOLIM4	CAMK2N2											NIPAL4
NIPAL3		LOC643763	PYGM											PTPN5
TBR1		NSDHL	NMRK2											FOSL2
LOX		S100A6	SLIT1											PDXP
OTX1		FAM124A	COL14A1											ARNT2
GATA4		LATS2	DNM3											JAK3
SFN		TMEM200A	CELF5											GIPR
		ATP8A1	GPR124											TNS3
		PPAP2B	SCN1A											LIFR
		CNKSR2	GRIA1											PLEKHG4B
		DOK5	CRYBG3											PXN
		MSN	CHD5											WASF1
		ACTA2	NELL2											MVP
		ARHGAP20	KRTAP5-AS1											ANXA2
		PHYHIPL	SLC18A3											SCAMP5
		PRSS12	P4HA3											PAQR9
		NKX2-5	ABRA											EEF1D
		CDK18	C11orf35											C12orf49
		EPT1	FBN1											RUSC2
		DSE	CSDC2											PLCH1
		SGK223	DUOX2											HAPLN3
		LOC100506421	KIF3C											SIRPA
		CDC42EP4	HCN3											HOOK1
		PARD3B	GUCA1A											HMGCS1
		RUNX1T1	MYCN											MLLT11
		PID1	TOX2											NTM
		HK1	LMTK3											DEPTOR
		MYEF2	CTNND2											IMPDH2
		DUSP8	MARK1											FOXC1
		BTBD11	RBFOX3											CITED2
		ST6GALNAC5	DSCAML1
		SPTBN1	WNT11
		NMU	LRP8
		LYPD1	COLGALT2
		PCYT2	WWTR1
		TMSB15A	PPP1R3A
		HS3ST3A1	CHRNA4
		ADAMTS5	REM2
		TPM1	ZNF106
		GRM2	LRRC39
		FRMD6	IL1R1
		MRC2	DUSP13
		ITGB8	KIAA0408
		FLJ22184	FYCO1
		CACNG7	FST
		NID1	BZRAP1
		MAPK11	CA9
		LOC148189	TUBB2B
		FASN	SHANK1
		MYO7A	HIPK3
		TSPAN2	FIBCD1
		TNFRSF21	KCNS3
		UBE2QL1	TOX
		FLRT2	PDGFD
		ID4	ARHGDIG
		BTBD17	CHRNB4
		RBMS3	GPX8
		GULP1	DUSP26
		ARHGAP24	FBXO41
		IKZF2	PRDX6
		MVD	DCAF6
		PTPRD	FLNC
		BIRC7	C20orf112
		PQBP1	SLC1A2
		PDK4	ETS1
		FGFBP3	IGSF9
		GPSM3	GPRIN3
		CCDC126	LIX1
		USP1	ZNF667
		LHX8	SLC7A14
		GREB1L	LRRC55
		SAMD5	KIF21A
		SAMD4A	TMEM145
		HS6ST1	BAI3
		ENAH	KANK2
		LDLR	MYO5A
		LTBP4	POU3F3
		MEIS3	SRCIN1
		MCAM	COX6B2
		ATF4	GPR133
		STEAP4	CYBRD1
		ACTG2	SLC25A24
		STAT5A	CDH22
		TWIST1	HECW1
		PCDHB19P	ST18
		RUNX2	CYP1B1
		RBMS1	AQP1
		LAPTM5	ENPP6
		KIAA0922	CDC25B
		INHBB	INSM1
		LASP1	BIN1
		PLSCR1	TMEFF1
		FLJ42709	PAK6
		COL9A2	PGM2L1
		CRISPLD2	RFPL1S
		ACTN1	CMKLR1
		FOXC1	FGF14
		FAM196B	ADAMTS17
		MGC12982	SYNDIG1L
		GDF10	RASSF7
		CD74	ATCAY
		BCL3	ATG9B
		NDST3	SLC32A1
		S100A10	MMP2
		MED13L	DMPK
		TMEM56	KREMEN1
		GBE1	FAM131B
		IGFBP7	IQSEC3
		GPT2	MMP15
		DUSP6	FBLN1
		MAN1C1	TMEM109
		IGDCC3	STXBP1
		CFI	SLC35F1
		COL12A1	SLC6A7
		CTGF	OMD
		ELOVL4	GPR56
		C14orf162	CSRNP3
		DAAM1	CADM3
		ST6GALNAC3	F2RL2
		JUND	IGFBPL1
		KAZALD1	MAPT
		KIF5C	TUBB3
		FKBP10	CACNA1B
		DUOX2	DPT
		ARAP2	PCDHB1
		PSMD5	PAQR5
		NLGN1	SNX10
		TFPI	PRPH
		LEF1	SEMA3G
		PLXND1	PAX5
		VLDLR	MKRN3
		TENC1	LPAR1
		PCDH19	RIMS1
		BAMBI	CAMSAP3
		IGFBP5	PSD
		EFNB3	SCN3B
		TFE3	HSPA2
		PHLPP1	NID1
		ACLY	PDE2A
		SERPINA5	GAS1
		SPSB1	GPR22
		OXER1	TFR2
		FDXR	MYL12A
		GRID1	ABCA8
		MYOZ3	NMNAT2
		BEX1	TMEM74B
		SORBS2	HIPK4
		LGALS3BP	XIRP1
		VCAM1	UNC79
		SPEG	CALB1
		ARHGEF6	RAB6B
		FZD4	MINA
		C17orf96	NOS3
		LCN9	PBX3
		ABI3	APC2
		SLC24A2	MCF2L
		CACNA2D1	C1QL4
		ACTC1	FABP3
		ASTN1	PPP2R2B
		PTEN	TMEM38B
		SLC23A2	NEFL
		CYP26A1	ROR2
		SPTAN1	SETD7
		ZHX2	FRMD6
		HSPA9	CD34
		HRC	FABP7
		SCN4A	SOSTDC1
		SNAI1	COL24A1
		PAQR6	FGFR4
		AK4	VEGFA
		HSP90AA1	MYLK2
		DDX26B	CEND1
		LOC283392	NYAP2
		COL4A1	CCDC69
		ATP6V0E2	ANTXR2
		CYR61	RHBDL3
		MMP2	FGL2
		LIN28A	COL12A1
		LUZP2	SGCD
		CDC6	NECAB2
		COL6A1	CXADR
		NETO2	C10orf35
		MAGEA4	IP6K3
		SLC2A3	ARHGAP24
		LOC440173	LUM
		KIRREL2	TRAM2
		SULT1C4	TMEM196
		GNAZ	TNFAIP6
		SLC44A2	CPLX1
		VIM	NGEF
		SMPD3	SNAI1
		LOC100192378	LEPRE1
		BCAR1	SLC29A1
		C1R	DSE
		HEG1	ONECUT2
		HLA-B	KCNA6
		HABP4	FAM219A
		SMAD3	PFKFB4
		RSPO3	CLDN3
		KCNJ4	MLXIPL
		CARS	SYBU
		DDB2	HOXB13
		SPRY2	CCDC3
		PLAT	TRIB1
		YARS	ATF5
		CHODL	ENG
		NFAM1	LMO1
		OSTBETA	FAS
		C4orf31	CEBPA
		NUMA1	DTX1
		ASNS	NREP
		TARS	TRIM54
		SLCO5A1	FAM84B
		DSG2	KLHL30
		MYH9	NOVA2
		CYBA	FUT3
		CDC25A	HLX
		MAP3K9	NRXN1
		EIF4G1	ANXA1
		ZNF597	MFAP4
		MGST1	KIAA1598
		ARID5B	LRRTM3
		COL5A2	SGSM1
		FNDC3B	MYL7
		TIMM17B	FAM117B
		KIAA1804	KCNH6
		MOCS1	JDP2
		ATF3	ELAVL2
		ADARB2	WIF1
		HS6ST2	MALL
		SULT1C2	ENPP1
		LRIG3	DOCK3
		MB21D2	ARSJ
		FBN1	EFR3B
		MBOAT1	MYH2
		ETV5	S100A11
		QPRT	MTMR7
		ANPEP	SHC3
		HERC2P2	TBX1
		FAR2	C1orf61
		TM7SF2	PGA5
		SLC7A8	ANXA11
		MAPK12	CSPG4
		KIAA0802	S100A4
		EZR	HAR1A
		MEST	OSTC
		ABCA1	DNER
		CRABP2	GPR21
		TP53I3	SLC12A5
		SRF	BRSK1
		FKBP1B	CAMTA1
		ARHGAP28	OSR2
		GRB10	RGS7BP
		GSTM4	SLC8A1
		IDI1	ITPRIPL2
		INSRR	GPNMB
		IRS2	FKBP7
		DAGLA	NDRG4
		PLCB2	SPATA13
		SH3D19	MFNG
		C4orf14	RIC3
		FDFT1	TMEM56
		IL1R1	EFEMP1
		CDKN2B	PTRF
		FDPS	EFNB2
		PCDH18	MCU
		FJX1	RASGRP2
		RPS6KA3	ANPEP
		EPN2	BARX1
		MAGI2	KCNQ3
		CNN3	EDN1
		TES	SOX2-OT
		SLC25A24	FAM19A2
		GALNT10	SLC2A3
		ATP6V1B2	KDELC2
		PRKCD	RCOR2
		HSD17B14	INPP4B
		SLITRK5	SOX11
		SLC1A4	INSM2
		LYPD6	GNAZ
		ADA	PPFIA3
		INPP5K	ADAMTS5
		PKDCC	PAIP2B
		BMPR1B	PRKCG
		OLFML1	NXPH3
		GPR98	NFASC
		ITGA8	FRZB
		TESC	PRRX2
		MRAS	PPM1E
		TJP2	SORL1
		IFI27L2	DLL3
		KPNA2	MIAT
		ZNF204P	PCDH17
		TMEM131	NEK9
		VEPH1	LINGO1
		ABTB2	XPR1
		SLCO3A1	NPTXR
		PIM2	PAH
		VWA5A	CA12
		CLGN	FABP6
		RTN4RL1	MUSTN1
		PCDHB15	DOCK4
		MYO5C	MT3
		SHC1	NCOA1
		CPNE8	TH
		TUBB4	RASGRF1
		BLCAP	DLGAP3
		SLC2A1	AFAP1L2
		KLF15	CSPG5
		MGAT5B	HID1
		MEGF10	NR3C2
		ALG10B	MAPK8IP2
		MFSD2A	PLCD4
		HSPB1	BACH2
		HNMT	B3GAT1
		FMN1	SLC16A9
		CILP	COLEC12
		TLN1	MT2A
		FOXD2	FRMD3
		ACVRL1	MMP14
		TXNRD2	C12orf42
		SERPINE2	PTPRH
		TRIM16	EPHB4
		SLC27A1	PGF
		WDR1	TMEFF2
		STAT1	DTX4
		PYGM	MYO1C
		DIAPH3	SLC27A2
		OXR1	KCNK15
		FAM38A	ELN
		FSCN1	FAM169A
		PRR5L	FBXO10
		GLB1L2	PLAGL1
		FLRT3	ASIC4
		RARG	SPATS2L
		SRGAP2	FGF19
		ARHGAP21	RASSF3
		ECM1	C5orf64
		TYSND1	PFKP
		DACT2	FN1
		SORCS2	CDC42EP2
		CACNG8	LIN28B
		APH1B	EPHA8
		PPARGC1A	LEPREL1
		IKBKE	ATAT1
		FAM26E	FBXL16
		MARS	STOX2
		MEIS2	SLC12A8
		KAZN	PPP2R5B
		ZFHX2	CECR6
		TJP1	PDZD7
		SEMA6A	FADS6
		MTHFD2	ACBD7
		ETV4	BTNL9
		LMO4	P2RX3
		ANXA6	WWC1
		C10orf18	DAAM1
		MAGEH1	CCDC8
		ORC6	SLC8A2
		ERRFI1	CNTFR
		CTPS	FLVCR2
		NFIB	LONRF2
		ASRGL1	KRTAP5-1
		GRIN2D	PRTFDC1
		RAB3D	MAP6
		SLC4A8	S100A8
		SLFN12	DDR2
		PPP1R14A	EVL
		LRRFIP2	KCNJ5
		DDX21	BHLHE40
		CTSB	DUSP16
		NOS3	CREB3L1
		IFRD1	RAB26
		PDLIM4	DCLK1
		ARHGAP29	FBN2
		TEAD4	KCTD13
		RAB31	SOX4
		NEXN	CARNS1
		SYNJ2	TMOD2
		ADRA1D	HTR5A
		RHBDL1	SLC4A8
		ALCAM	SSPN
		PALMD	COL6A3
		FERMT1	SPTBN2
		UNC5B	CACNG4
		GPR124	CNTNAP5
		DNAJA1	STK32B
		PKIB	NRXN3
		WBP5	NRXN2
		CCDC33	B4GALNT3
		ATP1A2	THBD
		FREM1	SIX4
		CRY1	SLC7A7
		SQLE	ARHGAP21
		DAG1	SEMA7A
		SDC3	ITGA5
		IGDCC4	RAB11FIP4
		MXRA8	KLF7
		PEX2	PRR16
		GM2A	CLASP2
		FOXO1	BAIAP2L1
		CEACAM21	FLRT2
		PAWR	KRTAP5-2
		PCDHGC4	TSPAN13
		GABRA3	KBTBD11
		FMN2	AHCY
		ADCY7	CUX2
		SCG2	TMEM178A
		DOK6	LZTS3
		PITX2	DKK2
		KCNJ16	ST8SIA1
		BCL2	CRHR2
		CLDN1	RASD2
		PTPRM	HMCN1
		NAV2	EMILIN2
		COL6A6	CUBN
		PELI1	BVES
		SCARF1	LRRN1
		EXOC3L2	FXYD3
		TCF7L2	SELENBP1
		GPC6	HPX
		RPS6KA2	GXYLT2
		PDE4A	IMPA2
		LIPM	TCEA3
		DPYD	CDH9
		EPC2	DLG4
		TXNRD1	NEFM
		ATP8B3	ATRNL1
		CPEB4	POPDC3
		TNIK	GCNT2
		SETD7	GRIN2B
		STIP1	FBLN2
		BLVRB	ANGPTL2
		LOC440910	PACSIN3
		RAI14	TMEM170B
		EPS8L2	ITIH5
		LOC100506548	ATP6V1G2
		TANC1	PRG2
		S1PR5	CORO1A
		AGT	ENC1
		ZNF521	SULT4A1
		HIF1A	SKOR1
		RNF145	EPS8L1
		DUOX1	LEPREL2
		SGK1	NKAIN2
		KCNMA1	CPVL
		DLL1	PRND
		KIT	ARHGAP10
		KIAA0020	MYC
		TMEM204	CXCL12
		MEIS1	MLLT4
		CLCNKB	CDS1
		CYP51A1	SLC15A2
		CLIP3	CHRNA3
		EIF4G2	BMP1
		MANEAL	KIAA1467
		MICAL1	C10orf10
		SYT11	TRIM38
		TMEM97	TRIB2
		GARS	FAM129A
		LRRC1	OPCML
		GCNT1	AGTPBP1
		APOBEC3C	C2orf80
		GGT5	BAG2
		ENO3	KCNH4
		KCNH1	AKAP12
		UXS1	LINC00950
		PLEKHO2	HAS1
		MTHFD1L	TUBB2A
		PROCR	SH3PXD2A
		CAP2	SYT3
		TNFRSF10D	ZNF471
		CHRD	LHX8
		CSRP2	CHST8
		MAFB	RALYL
		BNC1	DIRAS3
		KHNYN	AMN1
		SRGAP3	CPNE9
		LETMD1	PTCHD2
		CHCHD3	KCNB2
		LMTK3	DDAH1
		UTRN	AJUBA
		IL27RA	ACVR2B
		CC2D2A	SOX21
		FREM2	ITPR1
		PIK3IP1	PAX9
		SEH1L	HDAC5
		PMEL	CDH6
		TBC1D15	NR1H4
		MEGF9	LAMP5
		CNDP2	ADPRHL1
		B4GALT5	FRMD5
		JDP2	MTTP
		GRIPAP1	LGALS1
		STIM1	NPAS3
		FAM65B	PDLIM4
		C11orf9	CORO2B
		C1orf54	MYLIP
		GAL3ST4	SLAIN1
		FAM13B	CHRNA6
		ATL1	ZCCHC24
		GPRIN1	B3GALNT1
		ELAVL3	PDE7B
		LGR4	SYN3
		LUZP1	ATP8B3
		FBXO17	CDKL2
		TSPO	RCN3
		ALS2CL	CKMT1B
		TIMP1	HDAC9
		KRT19	GDPD5
		ZNF717	CCDC88C
		UAP1L1	VDR
		GABRB3	MOCOS
		KIFAP3	TRIL
		NR3C1	CD44
		S1PR1	GREM2
		ATP13A3	AZGP1
		ARHGAP31	CHRD
		PCBP4	GABRB3
		HNRNPAB	NAV3
		SLC38A1	LSP1
		EPB41L2	SCPEP1
		RCN2	THBS1
		STEAP3	GPC2
		GIPR	DQX1
		RAC2	PDLIM3
		SBF2	NEGR1
		LOC642852	GNG2
		HERC6	FUT5
		CCDC88C	LYPD6
		HYOU1	ADARB2
		CLSTN3	FAM49A
		TP53I11	VAMP2
		PRNP	ERC2
		NPTXR	HSPB1
		PHF15	GYG1
		SYDE2	DPF1
		CSDA	PPAP2B
		SARDH	TRIP6
		REV3L	PRRT2
		ZNF641	JPH2
		STARD4	GALP
		GLIPR2	FSHR
		BCL11B	MFAP2
		ACTN3	WDR47
		IARS	ADORA2A
		TMEM88	NFATC4
		ADD3	KIF3A
		ENTPD4	VTCN1
		KHDRBS3	ZNF804A
		ZNF367	GAP43
		CCDC160	GLS2
		EHBP1L1	SH3D19
		FAM111B	NECAB3
		TMEM101	GPM6A
		HIF3A	FGF10
		KIF18A	RASGEF1A
		HAS2-AS1	DNMT3B
		S100A13	CD2
		APOBEC3F	CBLN4
		DCX	CASZ1
		IDH1	ITGA11
		ANK3	BRSK2
		NIPA1	ELOVL2
		ELFN1	BOC
		LYPD6B	CENPV
		BOK	ANKRD29
		NUAK1	SSTR2
		ZNF48	BMP5
		WWC3	EPS8L2
		PDE4C	EYA1
		ESM1	TCF15
		RAB3IP	KIAA1147
		KRT8	LAMC1
		SYTL1	SESTD1
		KIAA1598	TNNI3
		PRRG3	ARHGAP8
		EMID1	NPVF
		PRKAA2	TMEM64
		EFEMP2	WDR17
		CERCAM	MYCBP
		CACNG4	RAB3B
		LHX2	CREG2
		TCF4	FAM174B
		ALDH1A3	UTS2B
		SEL1L3	SLC7A2
		GLI2	BHMT
		RTN1	B3GNT4
		CAMK1G	CCDC88B
		MOSC2	SPSB4
		STK17A	CAND2
		SC4MOL	CELSR3
		LEPREL1	PKIA
		C3orf54	EFHD2
		C17orf61	SMTNL2
		DLC1	CAMK4
		HSD17B8	ATP1A2
		AMOT	MFSD4
		TNFRSF12A	POU3F1
		FHOD3	CTNNA2
		PGM1	H6PD
		TMEM219	PCSK1
		SLC35A4	MYOF
		EXD3	HOXD13
		TCEB3	ILDR2
		NCAM2	APBA1
		KIF19	PTPRZ1
		ZNF702P	CACNA1A
		FXYD6	NHLH2
		DDX18	MGAT5B
		ACSL4	SYT11
		CCT5	WNT5A
		GRAMD1C	S1PR2
		REEP1	TEF
		IRF9	IGDCC3
		ALS2	GRIP2
		MED12L	PPP1R14C
		SEC14L1	ARHGEF2
		C7orf13	CDH2
		SH3KBP1	E2F8
		SCRN2	SPRR3
		BTG2	CCL20
		BMP8A	WNT10B
		PTPN6	KCNH8
		STON1	CRB1
		FZD8	DUSP1
		PBX1	STX1A
		LRG1	CCDC136
		FLNB	CELSR2
		DPF3	ESYT1
		EML4	FZD3
		MANSC1	SGIP1
		HERPUD1	B4GALNT1
		ADAMTS12	EMILIN3
		FAM107B	INSL5
		HTR3B	DCK
		TAPBP	FBXO40
		TUBA1A	TXNDC5
		HES6	LPAR2
		TBX4	SORBS2
		COMT	KCTD16
		ASAP1	SLC22A3
		LRRTM1	SLC1A6
		GEM	DIRAS1
		FAM49A	KIAA1804
		AARS	ZNF558
		ID2	GSX2
		ATAD2	MAP3K9
		LMO2	SOX1
		HOXB2	GDF6
		SOX6	MYF5
		AFF2	TWIST1
		UGCG	MXD1
		XRCC1	SPTBN4
		UBE2H	PYCR1
		FADS2	FAM109B
		MAST4	RECK
		ACOT2	HNF4A
		FXYD1	DLGAP2
		PDLIM5	TRIM62
		MIR100HG	FAM163B
		G3BP1	GRIA4
		GPM6A	LRRN3
		ACSL3	HKDC1
		LARP1	NPTX1
		ANGPTL2	KLHDC8A
		C9orf3	ECM2
		ProSAPiP1	ATOH7
		RND3	EN1
		DAPK1	CHAT
		CLMN	SERPINH1
		MARK1	HIST1H2BK
		NUPL1	KIRREL3
		TGFB3	ALDH1B1
		CHST7	EYA4
		BHLHE40	TRPV4
		EIF2AK3	PHYHIP
		SERPINB6	RIMS2
		ZC3H12C	HPCAL1
		PAK1	ZNF469
		IQSEC3	ADAMTS1
		ACTB	RFX3
		SDK1	LRRK1
		FIGNL2	KLHL38
		ABHD14B	FCHO1
		GSTA4	TNFSF13B
		PDGFRA	CELF6
		PCDHGC3	AVP
		SMURF1	WNT6
		SV2A	RND1
		NDST1	SLC6A13
		MYL12A	EMILIN1
		ART5	RIN3
		IL4R	CCNG2
		GINS2	SLC16A14
		TLL1	FAM155A
		CACNA1I	SLC6A3
		RFX2	VCAN
		WLS	SYNGR2
		SELENBP1	VEPH1
		FAM60A	MAPK11
		EBF1	CDHR2
		TRIL	PLSCR4
		PHYHIP	TJP3
		XIST	IGF2R
		DDX3X	NLK
		H2AFY2	RSPO1
		RHOC	ECEL1
		PRDX4	SRGAP3
		PODNL1	C5orf30
		CD81	TNFRSF11B
		FLNA	SLC43A2
		MAST1	SOX2
		CHML	SFN
		GPRIN3	RND2
		COL15A1	GAD2
		ATP6V0A2	SULF2
		MVP	GALNT9
		KCTD1	ORM1
		FILIP1L	DENND1C
		DUSP1	GCA
		CD44	MAMSTR
		DPPA4	PARP9
		ZNF136	JPH3
		TMEM150C	SEC24D
		RPL39L	TET1
		HES2	ICMT
		SLC38A2	SPP1
		XBP1	ACPL2
		IL13RA1	GJA5
		SLC16A5	ZFR2
		SORT1	ABAT
		HDHD1	TMEM39A
		APLP2	SEC11A
		PTH2R	HOXA13
		PLD3	VILL
		C2	TRIM71
		ANO9	PRLR
		AGXT2L2	AKR1C3
		HOOK1	DOK4
		ZDHHC2	JARID2
		CEBPG	HAPLN2
		ADI1	EHD2
		MCCC2	TEAD2
		APOE	FAM81A
		ENOX2	TFF2
		LOC284751	GRIN2C
		CD63	PDIK1L
		CHMP2A	DNAJB5
		ENO1	STAT6
		C5orf39	CCNA1
		PPARA	INHA
		PRRX2	THSD7A
		OPRL1	MAP2
		THSD7A	DPYSL5
		LINGO3	IFRD2
		PDCD4	MCOLN3
		TRMT6	DFNB31
		HSPA5	PKDCC
		TOP1MT	IRX2
		HLA-C	KAZALD1
		SLC38A3	PLAU
		PTGS2	TSKU
		MST4	TMEM189
		FZD2	NSG1
		GNAI2	ADAM11
		TERT	ATP8A2
		HSPG2	HEY2
		MECOM	CDC42BPG
		EPHB2	KIAA1549L
		E2F5	FBXL7
		ARHGAP5	CHODL
		CTSC	LOC339240
		PML	MSTN
		SEPN1	DLGAP1
		AGGF1	C12orf68
		CCDC88B	EPHB1
		WFIKKN1	FJX1
		OSMR	HBEGF
		KCNAB2	EPHA4
		ACPL2	LOXL1
		URB2	PARVA
		TRIM14	GBP5
		EIF4B	S1PR1
		CELSR3	NAV2
		PIP5K1A	CNKSR3
		MMP11	SERTAD3
		TMEM123	TMEM100
		CSRNP3	IL11
		SOX1	PITPNC1
		SH3TC1	ELMO1
		IL11RA	VSX2
		ZNF488	FAM101B
		LITAF	MATN2
		SERTAD4	SLC6A15
		LRRC3B	MAT1A
		MTMR11	ATP2B2
		ASGR1	PXDN
		ACACA	COL5A1
		RDH10	MEST
		NT5DC3	RBCK1
		CSRNP1	POU6F1
		NIN	NETO2
		LOC282997	PLAC9
		SCN8A	GLB1L2
		PICALM	KLHL21
		LOC649395	THBS3
		DEF6	SAPCD2
		CCDC109B	KCNC2
		CRIP2	ADAP1
		PDGFC	HHATL
		PLCB4	FAT3
		IQSEC2	RASAL1
		PTGES	MEIS1
		CDC42EP1	PYDC1
		HIVEP1	PEA15
		KCND1	RNFT2
		NUCB1	SLC17A7
		PTGIS	LAMB1
		PDZD2	CD63
		NRGN	RAB3C
		SULT1A1	SEC14L5
		CCDC136	DCLK2
		NKAIN4	C1orf21
		ATP2A3	GNG8
		KIAA0232	TMEM74
		TRUB1	CDHR3
		FOXO4	ZBTB16
		HSPA12B	ENKUR
		CYCS	MPP2
		ETF1	FAM26E
		SVIP	CYP46A1
		PERP	SLC45A4
		CHRDL1	LRP2BP
		ANKRD22	LDLRAP1
		PTPN18	SLFN11
		TBX3	GAS2L3
		LAD1	UBL3
		GPX1	MT1X
		FOXK2	GRAP
		TRAM2	ACHE
		TTF2	KLF2
		BIRC2	ATP6V0E1
		MTMR12	LGI1
		PUS7	ADCY5
		ADAMTS4	RPL12
		HAT1	ATP1B2
		VCAN	GRN
		DAAM2	MGAT5
		BCL2L1	FAM120A
		PLK2	KIAA1958
		RRM2	RRBP1
		PALM2	MAML3
		DKK1	C10orf82
		IVNS1ABP	B3GALT2
		ZNF578	TRPS1
		CLSTN2	USH1G
		ARSE	TRIM2
		P4HA2	ZDHHC22
		COL11A2	TRIM24
		PDZD7	ANKRD46
		NGFR	FAM126B
		PLCD4	SLC24A2
		CD70	FAM57B
		KNDC1	NTNG1
		YRDC	CFHR3
		ITGB3	CTDSPL
		RRBP1	TMEM130
		ATHL1	DOPEY2
		SUMO3	ABI3BP
		FLJ22536	KCNK3
		LOXL3	MORN4
		TGM2	C17orf102
		LTV1	SNCA
		FAM19A5	SYT7
		CYP2S1	IQGAP2
		INHBA	SOCS2
		C1orf198	RFPL1
		PLEKHB1	SERPINB9
		HMHA1	HOXA10
		PPP1R9A	CHML
		KCNC1	SAMD10
		PSME4	KIAA1244
		TFRC	MCF2L2
		TFAP2A	RARG
		LSAMP	RTN2
		C14orf128	RREB1
		ATP1A1	LBH
		ARPC5	FAM114A1
		WIPF1	KCNK12
		TMBIM1	PRR5-ARHGAP8
		PRKCDBP	SPON1
		PAMR1	MSI1
		MYBL2	RNF141
		SPHK1	SKIDA1
		FTH1	PDE4A
		ZYX	NPC1
		HSPD1	AHR
		POMT1	MRAP2
		ANGPTL4	RPE65
		LTBP2	AP3B1
		MAPK6	HSDL1
		MGC45800	KHDRBS2
		AASDHPPT	GRIK5
		DDR1	CD164
		ARL6IP5	GFOD1
		RFWD3	KLHL14
		ITPK1	MAP1B
		CACNA1E	RNF125
		DSTN	SCN3A
		MSI1	DGKI
		DLAT	L1TD1
		EIF5	ANXA3
		KIAA0100	TRIM9
		CAPG	RTN3
		FGD4	HOXA11-AS
		RIN1	PTPRO
		INPP5D	SNHG8
		PADI3	KHDC3L
		HSD17B11	C5orf38
		LAMC3	DENND2A
		MEOX2	CORO7
		ECH1	LRRC14B
		TUBA1C	MT1E
		ISM1	PLEK2
		IGSF3	COL23A1
		ACOT7	CLVS2
		ATR	TMEM26
		MAP6D1	OTX1
		DUSP15	PMP22
		GSTK1	PNMA2
		TNS3	CXXC4
		C7	SEC11C
		ATG16L2	ERO1L
		ZFP3	BNC1
		YAP1	PCDH9
		HSPA2	AMIGO1
		MGMT	IL4R
		LMCD1	ATP9A
		IRAK1	KATNAL1
		KATNAL2	FIGN
		EML2	CYP2S1
		MAN2A1	MAGI3
		RIN3	COTL1
		NUDC	HTR1E
		ESYT1	CCDC33
		VWF	RASSF4
		LAMC1	PHYHD1
		TRIP13	SEMA4G
		SIPA1L1	RBP1
		UTP20	ANXA6
		KDELR1	NALCN
		PTPRZ1	PABPC4
		PSMD14	PALM2
		SLC1A5	CRTAP
		LFNG	MT1F
		LAYN	CREB3L2
		SCD5	KIAA0895L
		BOC	NECAP1
		CBS	CCDC64
		2010-09-02	LOC441204
		WIF1	MAPK10
		POLD4	GPD1L
		C6orf115	CHSY1
		HSP90B1	PPP1R14A
		FAM13A	C6orf48
		EYA4	CCSAP
		C1orf21	ACOT7
		VAMP2	ATXN8OS
		TMEM215	SEMA3D
		TMEM237	KCNC1
		EFR3A	DUSP5
		ABAT	INPPL1
		RGS2	NEU4
		ARHGAP6	AGMO
		KIAA0947	NRP2
		OLIG3	GPR160
		MCM10	LHFP
		OSR1	GAS5
		MYCL1	DUOX1
		ANXA11	RPS12
		PDGFA	THY1
		KC6	EMX2OS
		MCF2L	SLC22A23
		RETSAT	KIF16B
		LRBA	SYNJ2
		ADCK4	FZD4
		CYGB	SH2D5
		LRRC59	TBC1D2B
		GRASP	PAQR3
		TUBB3	RPL22L1
		VGF	RBM24
		WDR91	FCGRT
		2010-09-03	KIAA1324
		IL17RD	CTTNBP2
		MAP3K12	BMP2
		ATP9A	CNTN1
		CAMK2N1	SPIRE2
		B4GALT6	CERCAM
		BEND7	KCTD12
		ETV1	RAB3IP
		EPB41L4A	EPB41L1
		THRB	LIMA1
		DHRS7	RNASE1
		C7orf46	SH3RF2
		RBM20	PDK4
		SOX21	F11R
		MLC1	GPR126
		NRXN3	MAP3K10
		MYL6	FAM189A1
		HOXA3	KIF1C
		SEPHS1	CACNB1
		ST3GAL4	RELL2
		C1orf213	LRTM1
		ADCY4	ME3
		SLC35A2	GOLT1A
		PKP4	KIF5C
		ELOVL6	TBX3
		SMC1A	CLEC1A
		VPS35	CALCRL
		HVCN1	DEFB1
		MBNL2	MGAT4A
		ZNF439	ATP1B1
		LHPP	RASGEF1B
		NPC2	ASCL1
		CD79B	SCGB3A1
		PIK3CB	CYTIP
		SPOCK1	FDCSP
		FBLN5	LAMB2P1
		TESK2	IRS2
		KLHL2	ZNF540
		PARVA	MET
		BMP2K	KCNJ4
		ITGA4	SYT16
		NALCN	CNIH2
		OR7E156P	ZNF502
		TFDP1	SH2D7
		CD200	ONECUT1
		BCAT1	ACADL
		HELLS	VSTM4
		DLK1	MAGI2
		PRMT8	NEDD9
		ATOH8	SLC10A4
		PCCA	CACNG2
		HSPA13	ALDH5A1
		BACE2	KERA
		RRS1	ADM2
		PTPRE	HTRA1
		MYL1	GMDS
		FNDC5	SOX5
		NEFL	RNF186
		ITM2C	BICC1
		SEMA6C	BLCAP
		ALDH1A1	EIF4E1B
		ARAP3	LCOR
		YPEL3	VAV2
		NDRG3	PITPNM3
		CLPTM1L	CILP2
		SLC7A11	FLRT1
		FSTL1	FGF11
		PKP2	DPP10
		BRIP1	TMEM182
		ZNF462	FRY
		SHROOM3	AKAP5
		DEGS1	SLC7A11
		ATP1B2	TMEM214
		NARS	ANTXR1
		CBX4	RASD1
		LOC153684	MS4A6A
		PRKCSH	TUBB6
		KLHL21	TNFSF4
		CMKLR1	AGAP2
		RECK	ASRGL1
		MC1R	ASS1
		CYB5B	SCN8A
		PHGDH	PLIN2
		BAG1	PXK
		CAMLG	SNX9
		CNTNAP2	NPTX2
		ANKRD11	MN1
		SYT10	ATP8A1
		NEAT1	SAMD9L
		QARS	NCAM1
		INPP4A	SEMA4A
		MAP4K2	IL11RA
		ZNF788	ENPP2
		H1F0	IKZF2
		TTC31	GLYATL1
		FPGS	ADRB2
		FAM155B	RPP25
		IL17RC	ABCA3
		DKC1	CPZ
		SH2D2A	FAM43A
		C11orf82	GRB7
		MTSS1	SFRP2
		HOMER1	NCOA7
		CTSZ	DDC
		IL2RB	TENC1
		SLC25A4	PTPRS
		CD93	NEK7
		DYNLL2	SRRM4
		KIF1A	KCNIP1
		THOC4	BHLHE23
		ZNF551	CTSS
		RMI1	PTK7
		CAMSAP1	NOVA1
		DENND5A	SUMF1
		TMCC3	ADCY7
		CA12	AKR1B1
		TSC22D1	CACNA1I
		MAK16	PEX5L
		B7H6	SCNN1A
		RDH11	GNG7
		ROCK2	AATK
		CALHM2	APBB2
		TCEAL5	DAAM2
		WWC1	YPEL4
		LINGO1	VIPR1
		ADAM33	FGFBP1
		DHFR	PCDH18
		BCLAF1	CNNM1
		ITGA9	DLX3
		GSN	EIF3E
		DKK3	CASP7
		RPS6KL1	CLDN19
		NOLC1	MAGI1
		PLOD3	LRRC26
		TSPAN18	VANGL2
		SWAP70	LINC00930
		CGNL1	RUNX1
		EFHD1	RSPH9
		TRPV2	ASB4
		ISG15	FRMD4A
		FGF2	GRIP1
		NUDCD1	TSHZ3
		FAM65C	MEGF10
		SLC9A3	ITGB1
		APLP1	SLC26A2
		C1RL	ZNF536
		YWHAH	AKAP6
		PYGL	GADL1
		ACTG1	LRRC7
		RND2	CRHBP
		ABTB1	FNBP1L
		ZNF69	SNAP23
		EXOC6	LIPA
		G0S2	AGR3
		MPZL2	C16orf45
		PPFIBP2	PMEPA1
		PTPRG	JAM3
		MAF	FOXO1
		ITGB1	BAIAP3
		DUOXA2	ANKS1B
		TCF21	KIAA1644
		LEPRE1	KLF5
		TRAPPC6A	TUB
		FAM46B	SDC2
		CCND2	CRMP1
		ARSA	ADAMTS9
		LAMA5	SLC9A9
		CD4	MEF2A
		SLC22A17	PGBD5
		ETNK2	YAP1
		CDK2AP1	GPRIN2
		RNASE4	RIMKLA
		GXYLT2	WSB1
		TMEM80	DDX25
		LOC678655	KCNIP3
		RFC3	DHRS13
		ARRDC2	SAMD11
		ID3	CDHR1
		NCL	CMIP
		DST	NIPAL4
		SYN3	PTPN5
		C3orf18	RNF152
		TRPM4	FOSL2
		DNAJB1	PDXP
		C1orf38	ARNT2
		LOC541471	SMAP2
		BCR	RCN1
		LANCL2	FAM84A
		KCNG1	ASIC1
		TUBA4A	TMC4
		LOC286467	PAFAH1B3
		LOC100133545	JAK3
		GPR153	MAGEL2
		CXXC5	PKLR
		MFAP5	GIPR
		OXA1L	TNS3
		KCNJ2	STXBP5L
		KIF1C	HHIPL1
		DEPTOR	LIFR
		ABCE1	PLEKHG4B
		IFI44L	PXN
		SCN2B	WASF1
		AHSA1	ADAP2
		RANBP1	AGXT
		PRND	SYNJ1
		PRICKLE2	C3orf52
		SMS	ANKRD45
		EXTL1	CAMK1D
		ATP10D	GPR139
		SNX10	OLIG2
		OSGEPL1	MVP
		BASP1	ANXA2
		TMEM173	SCAMP5
		MYL3	ZDHHC5
		SIX4	ARHGAP44
		SMCHD1	PAQR9
		INSM1	LRRC2
		FAT1	STK38
		SH3BP2	EEF1D
		EPHA7	KLHL23
		SELM	DNAJC21
		UNC5C	C12orf49
		IGBP1	RUSC2
		PBXIP1	CLEC2L
		TTYH2	PLCH1
		SDC4	HAPLN3
		AMMECR1L	QPCT
		TSPAN14	SIRPA
		ZNF215	ULBP2
		PTP4A3	FHDC1
		SLC11A2	HOOK1
		IFI30	GALNS
		RELN	PRKCZ
		ISL1	STMN3
		SEMA3G	AK1
		PKI55	HMGCS1
		IGLON5	TAGLN3
		PRKG1	SLC2A4RG
		MDGA2	MLLT11
		WTIP	ELOVL1
		SP140L	TIGD3
		CAPN1	SPNS2
		RCOR2	MYO6
		TSHZ3	NTM
		CELSR2	STAG3
		BTN3A3	ANKRD35
		PRPH	ARL4C
		GNB5	KIFC2
		DHRS1	DEPTOR
		RPUSD4	IMPDH2
		LOC100129794	FOXC1
		GNGT2	PASK
		NUP153	CITED2
		BSN	ANO6
		C21orf91	NPNT
		ANK1	TARBP1
		TUBB8
		PALM3
		ADCY1
		CPT1A
		HSD17B7
		NLGN4X
		OCIAD2
		GTF3C4
		GTPBP4
		NME1
		VKORC1L1
		KCNK2
		SERPINB1
		ACCN4
		TEP1
		LIX1
		MMAB
		ZNRD1
		PLA2R1
		RFX5
		UNC5CL
		NOTCH3
		CD97
		GADD45B
		APOBEC3G
		NDRG4
		NEURL1B
		PPM1E
		HEPH
		ZIC2
		ITGAV
		EHD4
		NMT2
		DENND2A
		PCDHB2
		LDHB
		HLA-DPB1
		PCDHAC2
		DUSP4
		CCDC50
		FAM190A
		ANKRD40
		SOX9
		MEGF11
		LOC400027
		FAM190B
		CNN1
		CIB2
		GCA
		HIPK1
		MMS19
		ANKH
		RASIP1
		OPTN
		FAM175A
		CEP135
		NNMT
		ATG9B
		ESPN
		SLC24A6
		WDR13
		SFMBT1
		NXPH4
		ARF4
		PTPN14
		PNPT1
		DNAJB6
		NSUN2
		ZCCHC24
		GATA2
		KCNS3
		PVRL1
		BMPR1A
[truncated: 2,742 more rows]
