# Supplementary material for: Identification of Altered Developmental Pathways in Human Juvenile HD iPSC With 71Q and 109Q Using Transcriptome Profiling
Source: Front Cell Neurosci. 2019 Jan 18;12:528. doi: 10.3389/fncel.2018.00528 (PMC6345698; doi:10.3389/fncel.2018.00528)
Supplement: Table S11 — List of genes similarly dysregulated in Ring et al. publication (Ring et al., 2015). [file Table_11.XLSX]

## Sheet: Arkusz1
Genes found in Ring et al. 2015	Description	Direction in Ring publication	Direction in our publication	Matches
TMEM132C	Transmembrane Protein 132C ; Protein Phosphatase 1, Regulatory Subunit 152	up	up	YES
ANKRD7	Testis-Specific Ankyrin Motif Containing Protein	up	up	YES
TGFBI	Transforming Growth Factor Beta Induced	down	down	YES
CALCRL	Calcitonin Receptor Like Receptor; G-coupled; calcium	up	up	YES
ANXA2	calcium binding receptor; rna binding	down	down	YES
IFI44L	Interferon Induced Protein 44 Like	down	down	YES
ANK1	Attaches integral membrane proteins to cytoskeletal elements	up	up	YES
ANXA2P2	anxa2 pseudogene	down	down	YES
ZFP57	controlling DNA methylation during the earliest multicellular stages of development at multiple imprinting control regions. Required for the establishment of maternal methylation; also transcriptional repressor	up	up	YES
TMEM173	major regulator of the innate immune response to viral and bacterial infections. a pattern recognition receptor that detects cytosolic nucleic acids and transmits signals that activate type I interferon responses. play a role in apoptotic signaling	down	down	YES
BDNF	later down; During development, promotes the survival and differentiation of selected neuronal populations of the peripheral and central nervous systems	up	up	YES
CDKN1A	tightly controlled by the tumor suppressor protein p53,; a potent cyclin-dependent kinase inhibitor. functions as a regulator of cell cycle progression at G1	up	up	YES
VLDLR	Binds VLDL and transports it into cells by endocytosis; reelin signaling pathway (brain development - migration, interactions)	up	up	YES
GADD45B	activation of the p38/JNK pathway; growth arrest and DNA-damage-inducible	up	up	YES
